# Supplementary material for: RNA Sequencing Reveals Phenylpropanoid Biosynthesis Genes and Transcription Factors for Hevea brasiliensis Reaction Wood Formation
Source: Front Genet. 2021 Oct 29;12:763841. doi: 10.3389/fgene.2021.763841 (PMC8585928; doi:10.3389/fgene.2021.763841)
Supplement: Supplementary file 1 [file Table2.XLSX]

## Sheet: Sheet1
Supplementary Table 2: Prediction of the corresponding transcription factors of genes promoter sequence.
Sequence ID	TFBS ID	Posistion	Strand	Binding sequence	TF family
COMT1	TFmatrixID_0124	771	+	taACCTGaaa	B3
COMT1	TFmatrixID_0157	1705	-	gCACGTg	bHLH
COMT1	TFmatrixID_0157	1706	+	cACGTGt	bHLH
COMT1	TFmatrixID_0158	1705	+	gCACGTgt	bHLH
COMT1	TFmatrixID_0158	1705	-	gcACGTGt	bHLH
COMT1	TFmatrixID_0159	1705	-	gCACGTg	bZIP; bHLH;bHLH
COMT1	TFmatrixID_0159	1706	+	cACGTGt	bZIP; bHLH;bHLH
COMT1	TFmatrixID_0159	1830	-	tCACGTt	bZIP; bHLH;bHLH
COMT1	TFmatrixID_0160	1704	+	agCACGTgtt	bHLH
COMT1	TFmatrixID_0160	1704	-	agcACGTGtt	bHLH
COMT1	TFmatrixID_0161	1704	+	agcACGTGt	bHLH
COMT1	TFmatrixID_0161	1705	-	gCACGTgtt	bHLH
COMT1	TFmatrixID_0162	1704	+	agCACGTgtt	bHLH
COMT1	TFmatrixID_0162	1704	-	agcACGTGtt	bHLH
COMT1	TFmatrixID_0163	1702	-	acagCACGTgtt	bHLH
COMT1	TFmatrixID_0163	1704	+	agcACGTGttgg	bHLH
COMT1	TFmatrixID_0164	1704	+	agCACGTgtt	bZIP; bHLH;bHLH
COMT1	TFmatrixID_0164	1704	-	agcACGTGtt	bZIP; bHLH;bHLH
COMT1	TFmatrixID_0165	1705	+	gCACGTgt	bHLH
COMT1	TFmatrixID_0165	1705	-	gcACGTGt	bHLH
COMT1	TFmatrixID_0166	1705	+	gCACGTgt	bZIP; bHLH;bHLH
COMT1	TFmatrixID_0166	1705	-	gcACGTGt	bZIP; bHLH;bHLH
COMT1	TFmatrixID_0166	1838	+	cCACGTac	bZIP; bHLH;bHLH
COMT1	TFmatrixID_0167	1704	+	agCACGTgtt	bHLH
COMT1	TFmatrixID_0167	1704	-	agcACGTGtt	bHLH
COMT1	TFmatrixID_0168	1704	+	agCACGTgtt	bHLH
COMT1	TFmatrixID_0168	1704	-	agcACGTGtt	bHLH
COMT1	TFmatrixID_0169	1704	+	agCACGTgtt	bHLH
COMT1	TFmatrixID_0169	1704	-	agcACGTGtt	bHLH
COMT1	TFmatrixID_0170	1704	-	agCACGTgt	bZIP; bHLH;bHLH
COMT1	TFmatrixID_0170	1705	+	gcACGTGtt	bZIP; bHLH;bHLH
COMT1	TFmatrixID_0171	1703	+	cagCACGTgt	bHLH
COMT1	TFmatrixID_0171	1705	-	gcACGTGttg	bHLH
COMT1	TFmatrixID_0172	1704	+	agCACGTgtt	bHLH
COMT1	TFmatrixID_0172	1704	-	agcACGTGtt	bHLH
COMT1	TFmatrixID_0172	1837	+	tcCACGTaca	bHLH
COMT1	TFmatrixID_0173	1702	-	acagCACGTg	bHLH
COMT1	TFmatrixID_0173	1706	+	cACGTGttgg	bHLH
COMT1	TFmatrixID_0174	1705	+	GCACGtgt	bHLH
COMT1	TFmatrixID_0174	1705	-	gcaCGTGT	bHLH
COMT1	TFmatrixID_0174	1838	+	CCACGtac	bHLH
COMT1	TFmatrixID_0174	1838	-	ccaCGTAC	bHLH
COMT1	TFmatrixID_0175	1704	+	agCACGTgtt	bHLH
COMT1	TFmatrixID_0175	1704	-	agcACGTGtt	bHLH
COMT1	TFmatrixID_0177	1704	+	agCACGTgtt	bZIP; bHLH;bHLH
COMT1	TFmatrixID_0177	1704	-	agcACGTGtt	bZIP; bHLH;bHLH
COMT1	TFmatrixID_0178	1704	+	agCACGTgtt	bHLH
COMT1	TFmatrixID_0178	1704	-	agcACGTGtt	bHLH
COMT1	TFmatrixID_0179	1705	+	gCACGTgt	bHLH
COMT1	TFmatrixID_0179	1705	-	gcACGTGt	bHLH
COMT1	TFmatrixID_0181	1837	+	tCCACGtac	bZIP
COMT1	TFmatrixID_0182	1701	-	gacagCACGTgtt	bZIP
COMT1	TFmatrixID_0182	1704	+	agcACGTGttgga	bZIP
COMT1	TFmatrixID_0182	1834	-	gtttcCACGTaca	bZIP
COMT1	TFmatrixID_0183	1703	+	cagCACGTgtt	bZIP
COMT1	TFmatrixID_0183	1704	-	agcACGTGttg	bZIP
COMT1	TFmatrixID_0184	1704	+	agcACGTGtt	bZIP
COMT1	TFmatrixID_0184	1704	-	agCACGTgtt	bZIP
COMT1	TFmatrixID_0184	1829	-	ctCACGTttc	bZIP
COMT1	TFmatrixID_0184	1837	-	tcCACGTaca	bZIP
COMT1	TFmatrixID_0188	1700	+	gGACAGcacg	bZIP
COMT1	TFmatrixID_0190	1836	+	ttCCACGtac	bZIP
COMT1	TFmatrixID_0192	1837	+	tCCACGtac	bZIP
COMT1	TFmatrixID_0193	1393	+	ACCCGttt	bZIP
COMT1	TFmatrixID_0193	1393	-	accCGTTT	bZIP
COMT1	TFmatrixID_0193	1521	-	agaCCTGT	bZIP
COMT1	TFmatrixID_0193	1612	+	ACAAGtat	bZIP
COMT1	TFmatrixID_0193	1705	+	GCACGtgt	bZIP
COMT1	TFmatrixID_0193	1705	-	gcaCGTGT	bZIP
COMT1	TFmatrixID_0193	1830	+	TCACGttt	bZIP
COMT1	TFmatrixID_0193	1830	-	tcaCGTTT	bZIP
COMT1	TFmatrixID_0194	1836	+	ttcCACGTac	bZIP
COMT1	TFmatrixID_0200	1703	+	cagCACGTgtt	bZIP
COMT1	TFmatrixID_0200	1704	-	agcACGTGttg	bZIP
COMT1	TFmatrixID_0200	1836	+	ttcCACGTaca	bZIP
COMT1	TFmatrixID_0201	1838	+	cCACGTac	bZIP
COMT1	TFmatrixID_0202	1705	+	gCACGTgt	bZIP
COMT1	TFmatrixID_0202	1705	-	gcACGTGt	bZIP
COMT1	TFmatrixID_0211	381	+	cACACTc	C2H2
COMT1	TFmatrixID_0211	515	-	tAGTGTg	C2H2
COMT1	TFmatrixID_0211	535	-	tAGTGTa	C2H2
COMT1	TFmatrixID_0211	1281	-	gAGTGTc	C2H2
COMT1	TFmatrixID_0213	381	+	cACACTc	C2H2
COMT1	TFmatrixID_0213	515	-	tAGTGTg	C2H2
COMT1	TFmatrixID_0213	535	-	tAGTGTa	C2H2
COMT1	TFmatrixID_0213	1281	-	gAGTGTc	C2H2
COMT1	TFmatrixID_0214	378	+	aaacACACTcaaa	C2H2
COMT1	TFmatrixID_0215	381	+	cACACTc	C2H2
COMT1	TFmatrixID_0216	751	-	gAGTGAa	C2H2
COMT1	TFmatrixID_0219	381	+	cACACTc	C2H2
COMT1	TFmatrixID_0319	848	+	attGGATAag	MYB;SANT
COMT1	TFmatrixID_0319	954	-	ctTATCCctt	MYB;SANT
COMT1	TFmatrixID_0320	495	+	agGATATta	MYB;SANT
COMT1	TFmatrixID_0320	1374	+	ttGATATtt	MYB;SANT
COMT1	TFmatrixID_0323	495	-	agGATATtac	MYB;SANT
COMT1	TFmatrixID_0323	1374	-	ttGATATttt	MYB;SANT
COMT1	TFmatrixID_0326	849	-	ttGGATAagt	MYB;SANT
COMT1	TFmatrixID_0326	953	+	tctTATCCct	MYB;SANT
COMT1	TFmatrixID_0328	850	+	tGGATAag	MYB;SANT
COMT1	TFmatrixID_0328	954	-	ctTATCCc	MYB;SANT
COMT1	TFmatrixID_0331	849	-	ttGGATAagt	MYB;SANT
COMT1	TFmatrixID_0331	953	+	tctTATCCct	MYB;SANT
COMT1	TFmatrixID_0335	848	+	attGGATAag	MYB;SANT
COMT1	TFmatrixID_0335	954	-	ctTATCCctt	MYB;SANT
COMT1	TFmatrixID_0357	522	+	aaAATATtgt	MYB;SANT
COMT1	TFmatrixID_0357	522	-	aaaATATTgt	MYB;SANT
COMT1	TFmatrixID_0361	849	-	ttgGATAAgt	MYB;SANT
COMT1	TFmatrixID_0361	953	+	tcTTATCcct	MYB;SANT
COMT1	TFmatrixID_0361	960	+	ccTTATCttt	MYB;SANT
COMT1	TFmatrixID_0362	959	+	ccctTATCTttag	MYB;SANT
COMT1	TFmatrixID_0364	1375	-	tGATATtt	MYB;SANT
COMT1	TFmatrixID_0369	495	-	agGATATta	MYB;SANT
COMT1	TFmatrixID_0369	1374	-	ttGATATtt	MYB;SANT
COMT1	TFmatrixID_0372	850	-	tGGATAagt	MYB;SANT
COMT1	TFmatrixID_0372	953	+	tctTATCCc	MYB;SANT
COMT1	TFmatrixID_0374	847	+	gattGGATAagtt	MYB;SANT
COMT1	TFmatrixID_0382	1119	+	gaGTCAAat	NAC; NAM
COMT1	TFmatrixID_0382	1534	-	tcTTGACta	NAC; NAM
COMT1	TFmatrixID_0382	1773	+	taGTCAAcg	NAC; NAM
COMT1	TFmatrixID_0382	1790	+	aaGTCAAtg	NAC; NAM
COMT1	TFmatrixID_0384	699	-	ttaAGTAAa	NAC; NAM
COMT1	TFmatrixID_0384	797	-	ttcAGTAAa	NAC; NAM
COMT1	TFmatrixID_0384	967	-	tttAGTAAa	NAC; NAM
COMT1	TFmatrixID_0388	1796	+	atgGCGTGa	NAC; NAM
COMT1	TFmatrixID_0391	1795	+	aatgGCGTGa	NAC; NAM
COMT1	TFmatrixID_0393	1795	+	aatgGCGTGa	NAC; NAM
COMT1	TFmatrixID_0395	1797	+	tgGCGTGata	NAC; NAM
COMT1	TFmatrixID_0400	1840	-	aCGTACaac	SBP
COMT1	TFmatrixID_0402	1838	-	ccaCGTACa	SBP
COMT1	TFmatrixID_0403	1839	+	caCGTACaac	SBP
COMT1	TFmatrixID_0404	1839	-	caCGTACaa	SBP
COMT1	TFmatrixID_0406	1838	-	ccaCGTACa	SBP
COMT1	TFmatrixID_0408	1839	-	caCGTACaa	SBP
COMT1	TFmatrixID_0420	1561	+	ttGGGCCccg	TCP
COMT1	TFmatrixID_0420	1561	-	ttgGGCCCcg	TCP
COMT1	TFmatrixID_0422	2057	-	gctGGTCCcg	TCP
COMT1	TFmatrixID_0425	1561	+	ttGGGCCccg	TCP
COMT1	TFmatrixID_0425	1561	-	ttgGGCCCcg	TCP
COMT1	TFmatrixID_0427	2058	-	ctGGTCCc	TCP
COMT1	TFmatrixID_0432	2058	-	ctGGTCCc	TCP
COMT1	TFmatrixID_0434	1561	+	ttGGGCCccg	TCP
COMT1	TFmatrixID_0434	1561	-	ttgGGCCCcg	TCP
COMT1	TFmatrixID_0440	2058	-	ctGGTCCc	TCP
COMT1	TFmatrixID_0442	1773	+	taGTCAAcgg	WRKY
COMT1	TFmatrixID_0444	1118	+	agaGTCAAat	WRKY
COMT1	TFmatrixID_0444	1772	+	ttaGTCAAcg	WRKY
COMT1	TFmatrixID_0444	1789	+	aaaGTCAAtg	WRKY
COMT1	TFmatrixID_0445	1119	+	gaGTCAAa	WRKY
COMT1	TFmatrixID_0445	1535	-	cTTGACta	WRKY
COMT1	TFmatrixID_0445	1773	+	taGTCAAc	WRKY
COMT1	TFmatrixID_0445	1790	+	aaGTCAAt	WRKY
COMT1	TFmatrixID_0446	1773	+	taGTCAAcgg	WRKY
COMT1	TFmatrixID_0447	1772	+	ttaGTCAAcg	WRKY
COMT1	TFmatrixID_0448	1772	+	ttaGTCAAcgg	WRKY
COMT1	TFmatrixID_0450	1772	+	ttaGTCAAcg	WRKY
COMT1	TFmatrixID_0451	1118	+	agaGTCAAat	WRKY
COMT1	TFmatrixID_0451	1772	+	ttaGTCAAcg	WRKY
COMT1	TFmatrixID_0452	1773	+	taGTCAAcgg	WRKY
COMT1	TFmatrixID_0452	1790	+	aaGTCAAtgg	WRKY
COMT1	TFmatrixID_0453	1774	+	aGTCAAcg	WRKY
COMT1	TFmatrixID_0453	1791	+	aGTCAAtg	WRKY
COMT1	TFmatrixID_0454	1772	+	ttaGTCAAcg	WRKY
COMT1	TFmatrixID_0455	1772	+	ttaGTCAAcgg	WRKY
COMT1	TFmatrixID_0455	1789	+	aaaGTCAAtgg	WRKY
COMT1	TFmatrixID_0456	1772	+	ttaGTCAAcg	WRKY
COMT1	TFmatrixID_0457	1119	+	gaGTCAAata	WRKY
COMT1	TFmatrixID_0457	1773	+	taGTCAAcgg	WRKY
COMT1	TFmatrixID_0457	1790	+	aaGTCAAtgg	WRKY
COMT1	TFmatrixID_0459	1773	+	taGTCAAc	WRKY
COMT1	TFmatrixID_0460	1119	+	gaGTCAAa	WRKY
COMT1	TFmatrixID_0460	1773	+	taGTCAAc	WRKY
COMT1	TFmatrixID_0461	1774	+	aGTCAAcgga	WRKY
COMT1	TFmatrixID_0461	1791	+	aGTCAAtggc	WRKY
COMT1	TFmatrixID_0462	1773	+	taGTCAAcg	WRKY
COMT1	TFmatrixID_0463	1772	+	ttaGTCAAcg	WRKY
COMT1	TFmatrixID_0464	1773	+	taGTCAAcg	WRKY
COMT1	TFmatrixID_0466	1772	+	ttaGTCAAcg	WRKY
COMT1	TFmatrixID_0467	1772	+	ttaGTCAAcggag	WRKY
COMT1	TFmatrixID_0468	1773	+	taGTCAAcg	WRKY
COMT1	TFmatrixID_0489	1838	+	cCACGTac	bZIP
COMT1	TFmatrixID_0497	1699	+	aggacagcACGTGt	bZIP; bHLH;bHLH
COMT1	TFmatrixID_0497	1705	-	gCACGTgttggaca	bZIP; bHLH;bHLH
COMT1	TFmatrixID_0499	1663	+	cataAAAAAgaaataaagaaa	MADS box
COMT1	TFmatrixID_0503	1658	+	aggtacataaaaaAGAAAtaa	MADS box
COMT1	TFmatrixID_0503	1753	+	gccctataaaaatAGAAAatt	MADS box
COMT1	TFmatrixID_0505	1703	+	cagCACGTgt	bZIP; bHLH;bHLH
COMT1	TFmatrixID_0506	1704	+	agCACGTg	bZIP; bHLH;bHLH
COMT1	TFmatrixID_0506	1706	-	cACGTGtt	bZIP; bHLH;bHLH
COMT1	TFmatrixID_0511	1705	+	gCACGTgt	bHLH
COMT1	TFmatrixID_0511	1705	-	gcACGTGt	bHLH
COMT1	TFmatrixID_0513	1705	+	gCACGTgt	bHLH
COMT1	TFmatrixID_0513	1705	-	gcACGTGt	bHLH
COMT1	TFmatrixID_0514	1705	+	gcACGTGt	bHLH
COMT1	TFmatrixID_0514	1705	-	gCACGTgt	bHLH
COMT1	TFmatrixID_0522	1397	-	gtttaAGTACtatttg	SBP
COMT1	TFmatrixID_0522	1654	-	tttaaGGTACataaaa	SBP
COMT1	TFmatrixID_0522	1836	-	ttccaCGTACaacaaa	SBP
COMT1	TFmatrixID_0523	1261	+	tatataGTACAaggga	SBP
COMT1	TFmatrixID_0523	1654	+	tttaagGTACAtaaaa	SBP
COMT1	TFmatrixID_0532	1389	-	gtgGACCCgt	TCP
COMT1	TFmatrixID_0558	1700	+	ggacagCACGTgttggac	bZIP; bHLH;bHLH
COMT1	TFmatrixID_0558	1700	-	ggacagcACGTGttggac	bZIP; bHLH;bHLH
COMT2	TFmatrixID_0124	853	+	taACCTGaaa	B3
COMT2	TFmatrixID_0157	1787	-	gCACGTg	bHLH
COMT2	TFmatrixID_0157	1788	+	cACGTGt	bHLH
COMT2	TFmatrixID_0158	1787	+	gCACGTgt	bHLH
COMT2	TFmatrixID_0158	1787	-	gcACGTGt	bHLH
COMT2	TFmatrixID_0159	1787	-	gCACGTg	bZIP; bHLH;bHLH
COMT2	TFmatrixID_0159	1788	+	cACGTGt	bZIP; bHLH;bHLH
COMT2	TFmatrixID_0159	1912	-	tCACGTt	bZIP; bHLH;bHLH
COMT2	TFmatrixID_0160	1786	+	agCACGTgtt	bHLH
COMT2	TFmatrixID_0160	1786	-	agcACGTGtt	bHLH
COMT2	TFmatrixID_0161	1786	+	agcACGTGt	bHLH
COMT2	TFmatrixID_0161	1787	-	gCACGTgtt	bHLH
COMT2	TFmatrixID_0162	1786	+	agCACGTgtt	bHLH
COMT2	TFmatrixID_0162	1786	-	agcACGTGtt	bHLH
COMT2	TFmatrixID_0163	1784	-	acagCACGTgtt	bHLH
COMT2	TFmatrixID_0163	1786	+	agcACGTGttgg	bHLH
COMT2	TFmatrixID_0164	1786	+	agCACGTgtt	bZIP; bHLH;bHLH
COMT2	TFmatrixID_0164	1786	-	agcACGTGtt	bZIP; bHLH;bHLH
COMT2	TFmatrixID_0165	1787	+	gCACGTgt	bHLH
COMT2	TFmatrixID_0165	1787	-	gcACGTGt	bHLH
COMT2	TFmatrixID_0166	1787	+	gCACGTgt	bZIP; bHLH;bHLH
COMT2	TFmatrixID_0166	1787	-	gcACGTGt	bZIP; bHLH;bHLH
COMT2	TFmatrixID_0166	1920	+	cCACGTac	bZIP; bHLH;bHLH
COMT2	TFmatrixID_0167	1786	+	agCACGTgtt	bHLH
COMT2	TFmatrixID_0167	1786	-	agcACGTGtt	bHLH
COMT2	TFmatrixID_0168	1786	+	agCACGTgtt	bHLH
COMT2	TFmatrixID_0168	1786	-	agcACGTGtt	bHLH
COMT2	TFmatrixID_0169	1786	+	agCACGTgtt	bHLH
COMT2	TFmatrixID_0169	1786	-	agcACGTGtt	bHLH
COMT2	TFmatrixID_0170	1786	-	agCACGTgt	bZIP; bHLH;bHLH
COMT2	TFmatrixID_0170	1787	+	gcACGTGtt	bZIP; bHLH;bHLH
COMT2	TFmatrixID_0171	1785	+	cagCACGTgt	bHLH
COMT2	TFmatrixID_0171	1787	-	gcACGTGttg	bHLH
COMT2	TFmatrixID_0172	1786	+	agCACGTgtt	bHLH
COMT2	TFmatrixID_0172	1786	-	agcACGTGtt	bHLH
COMT2	TFmatrixID_0172	1919	+	tcCACGTaca	bHLH
COMT2	TFmatrixID_0173	1784	-	acagCACGTg	bHLH
COMT2	TFmatrixID_0173	1788	+	cACGTGttgg	bHLH
COMT2	TFmatrixID_0174	1787	+	GCACGtgt	bHLH
COMT2	TFmatrixID_0174	1787	-	gcaCGTGT	bHLH
COMT2	TFmatrixID_0174	1920	+	CCACGtac	bHLH
COMT2	TFmatrixID_0174	1920	-	ccaCGTAC	bHLH
COMT2	TFmatrixID_0175	1786	+	agCACGTgtt	bHLH
COMT2	TFmatrixID_0175	1786	-	agcACGTGtt	bHLH
COMT2	TFmatrixID_0177	1786	+	agCACGTgtt	bZIP; bHLH;bHLH
COMT2	TFmatrixID_0177	1786	-	agcACGTGtt	bZIP; bHLH;bHLH
COMT2	TFmatrixID_0178	1786	+	agCACGTgtt	bHLH
COMT2	TFmatrixID_0178	1786	-	agcACGTGtt	bHLH
COMT2	TFmatrixID_0179	1787	+	gCACGTgt	bHLH
COMT2	TFmatrixID_0179	1787	-	gcACGTGt	bHLH
COMT2	TFmatrixID_0181	1919	+	tCCACGtac	bZIP
COMT2	TFmatrixID_0182	1783	-	gacagCACGTgtt	bZIP
COMT2	TFmatrixID_0182	1786	+	agcACGTGttgga	bZIP
COMT2	TFmatrixID_0182	1916	-	gtttcCACGTaca	bZIP
COMT2	TFmatrixID_0183	1785	+	cagCACGTgtt	bZIP
COMT2	TFmatrixID_0183	1786	-	agcACGTGttg	bZIP
COMT2	TFmatrixID_0184	1786	+	agcACGTGtt	bZIP
COMT2	TFmatrixID_0184	1786	-	agCACGTgtt	bZIP
COMT2	TFmatrixID_0184	1911	-	ctCACGTttc	bZIP
COMT2	TFmatrixID_0184	1919	-	tcCACGTaca	bZIP
COMT2	TFmatrixID_0188	36	-	aaaaCTGTCt	bZIP
COMT2	TFmatrixID_0188	1782	+	gGACAGcacg	bZIP
COMT2	TFmatrixID_0190	1918	+	ttCCACGtac	bZIP
COMT2	TFmatrixID_0192	1919	+	tCCACGtac	bZIP
COMT2	TFmatrixID_0193	1475	+	ACCCGttt	bZIP
COMT2	TFmatrixID_0193	1475	-	accCGTTT	bZIP
COMT2	TFmatrixID_0193	1603	-	agaCCTGT	bZIP
COMT2	TFmatrixID_0193	1694	+	ACAAGtat	bZIP
COMT2	TFmatrixID_0193	1787	+	GCACGtgt	bZIP
COMT2	TFmatrixID_0193	1787	-	gcaCGTGT	bZIP
COMT2	TFmatrixID_0193	1912	+	TCACGttt	bZIP
COMT2	TFmatrixID_0193	1912	-	tcaCGTTT	bZIP
COMT2	TFmatrixID_0194	1918	+	ttcCACGTac	bZIP
COMT2	TFmatrixID_0200	1785	+	cagCACGTgtt	bZIP
COMT2	TFmatrixID_0200	1786	-	agcACGTGttg	bZIP
COMT2	TFmatrixID_0200	1918	+	ttcCACGTaca	bZIP
COMT2	TFmatrixID_0201	1920	+	cCACGTac	bZIP
COMT2	TFmatrixID_0202	1787	+	gCACGTgt	bZIP
COMT2	TFmatrixID_0202	1787	-	gcACGTGt	bZIP
COMT2	TFmatrixID_0211	463	+	cACACTc	C2H2
COMT2	TFmatrixID_0211	597	-	tAGTGTg	C2H2
COMT2	TFmatrixID_0211	617	-	tAGTGTa	C2H2
COMT2	TFmatrixID_0211	1363	-	gAGTGTc	C2H2
COMT2	TFmatrixID_0213	463	+	cACACTc	C2H2
COMT2	TFmatrixID_0213	597	-	tAGTGTg	C2H2
COMT2	TFmatrixID_0213	617	-	tAGTGTa	C2H2
COMT2	TFmatrixID_0213	1363	-	gAGTGTc	C2H2
COMT2	TFmatrixID_0214	460	+	aaacACACTcaaa	C2H2
COMT2	TFmatrixID_0215	463	+	cACACTc	C2H2
COMT2	TFmatrixID_0216	833	-	gAGTGAa	C2H2
COMT2	TFmatrixID_0219	463	+	cACACTc	C2H2
COMT2	TFmatrixID_0319	930	+	attGGATAag	MYB;SANT
COMT2	TFmatrixID_0319	1036	-	ctTATCCctt	MYB;SANT
COMT2	TFmatrixID_0320	577	+	agGATATta	MYB;SANT
COMT2	TFmatrixID_0320	1456	+	ttGATATtt	MYB;SANT
COMT2	TFmatrixID_0322	78	-	ttACCTAcaa	MYB;SANT
COMT2	TFmatrixID_0323	577	-	agGATATtac	MYB;SANT
COMT2	TFmatrixID_0323	1456	-	ttGATATttt	MYB;SANT
COMT2	TFmatrixID_0326	931	-	ttGGATAagt	MYB;SANT
COMT2	TFmatrixID_0326	1035	+	tctTATCCct	MYB;SANT
COMT2	TFmatrixID_0328	932	+	tGGATAag	MYB;SANT
COMT2	TFmatrixID_0328	1036	-	ctTATCCc	MYB;SANT
COMT2	TFmatrixID_0331	931	-	ttGGATAagt	MYB;SANT
COMT2	TFmatrixID_0331	1035	+	tctTATCCct	MYB;SANT
COMT2	TFmatrixID_0335	930	+	attGGATAag	MYB;SANT
COMT2	TFmatrixID_0335	1036	-	ctTATCCctt	MYB;SANT
COMT2	TFmatrixID_0336	77	-	attACCTAcaa	MYB;SANT
COMT2	TFmatrixID_0357	604	+	aaAATATtgt	MYB;SANT
COMT2	TFmatrixID_0357	604	-	aaaATATTgt	MYB;SANT
COMT2	TFmatrixID_0361	931	-	ttgGATAAgt	MYB;SANT
COMT2	TFmatrixID_0361	1035	+	tcTTATCcct	MYB;SANT
COMT2	TFmatrixID_0361	1042	+	ccTTATCttt	MYB;SANT
COMT2	TFmatrixID_0362	1041	+	ccctTATCTttag	MYB;SANT
COMT2	TFmatrixID_0364	1457	-	tGATATtt	MYB;SANT
COMT2	TFmatrixID_0369	577	-	agGATATta	MYB;SANT
COMT2	TFmatrixID_0369	1456	-	ttGATATtt	MYB;SANT
COMT2	TFmatrixID_0372	932	-	tGGATAagt	MYB;SANT
COMT2	TFmatrixID_0372	1035	+	tctTATCCc	MYB;SANT
COMT2	TFmatrixID_0374	929	+	gattGGATAagtt	MYB;SANT
COMT2	TFmatrixID_0382	1201	+	gaGTCAAat	NAC; NAM
COMT2	TFmatrixID_0382	1616	-	tcTTGACta	NAC; NAM
COMT2	TFmatrixID_0382	1855	+	taGTCAAcg	NAC; NAM
COMT2	TFmatrixID_0382	1872	+	aaGTCAAtg	NAC; NAM
COMT2	TFmatrixID_0384	781	-	ttaAGTAAa	NAC; NAM
COMT2	TFmatrixID_0384	879	-	ttcAGTAAa	NAC; NAM
COMT2	TFmatrixID_0384	1049	-	tttAGTAAa	NAC; NAM
COMT2	TFmatrixID_0388	1878	+	atgGCGTGa	NAC; NAM
COMT2	TFmatrixID_0391	1877	+	aatgGCGTGa	NAC; NAM
COMT2	TFmatrixID_0393	1877	+	aatgGCGTGa	NAC; NAM
COMT2	TFmatrixID_0395	1879	+	tgGCGTGata	NAC; NAM
COMT2	TFmatrixID_0400	1922	-	aCGTACaac	SBP
COMT2	TFmatrixID_0402	1920	-	ccaCGTACa	SBP
COMT2	TFmatrixID_0403	1921	+	caCGTACaac	SBP
COMT2	TFmatrixID_0404	1921	-	caCGTACaa	SBP
COMT2	TFmatrixID_0406	1920	-	ccaCGTACa	SBP
COMT2	TFmatrixID_0408	1921	-	caCGTACaa	SBP
COMT2	TFmatrixID_0420	1643	+	ttGGGCCccg	TCP
COMT2	TFmatrixID_0420	1643	-	ttgGGCCCcg	TCP
COMT2	TFmatrixID_0425	1643	+	ttGGGCCccg	TCP
COMT2	TFmatrixID_0425	1643	-	ttgGGCCCcg	TCP
COMT2	TFmatrixID_0434	1643	+	ttGGGCCccg	TCP
COMT2	TFmatrixID_0434	1643	-	ttgGGCCCcg	TCP
COMT2	TFmatrixID_0442	1855	+	taGTCAAcgg	WRKY
COMT2	TFmatrixID_0444	1200	+	agaGTCAAat	WRKY
COMT2	TFmatrixID_0444	1854	+	ttaGTCAAcg	WRKY
COMT2	TFmatrixID_0444	1871	+	aaaGTCAAtg	WRKY
COMT2	TFmatrixID_0445	1201	+	gaGTCAAa	WRKY
COMT2	TFmatrixID_0445	1617	-	cTTGACta	WRKY
COMT2	TFmatrixID_0445	1855	+	taGTCAAc	WRKY
COMT2	TFmatrixID_0445	1872	+	aaGTCAAt	WRKY
COMT2	TFmatrixID_0446	1855	+	taGTCAAcgg	WRKY
COMT2	TFmatrixID_0447	1854	+	ttaGTCAAcg	WRKY
COMT2	TFmatrixID_0448	1854	+	ttaGTCAAcgg	WRKY
COMT2	TFmatrixID_0450	1854	+	ttaGTCAAcg	WRKY
COMT2	TFmatrixID_0451	1200	+	agaGTCAAat	WRKY
COMT2	TFmatrixID_0451	1854	+	ttaGTCAAcg	WRKY
COMT2	TFmatrixID_0452	1855	+	taGTCAAcgg	WRKY
COMT2	TFmatrixID_0452	1872	+	aaGTCAAtgg	WRKY
COMT2	TFmatrixID_0453	1856	+	aGTCAAcg	WRKY
COMT2	TFmatrixID_0453	1873	+	aGTCAAtg	WRKY
COMT2	TFmatrixID_0454	1854	+	ttaGTCAAcg	WRKY
COMT2	TFmatrixID_0455	1854	+	ttaGTCAAcgg	WRKY
COMT2	TFmatrixID_0455	1871	+	aaaGTCAAtgg	WRKY
COMT2	TFmatrixID_0456	1854	+	ttaGTCAAcg	WRKY
COMT2	TFmatrixID_0457	1201	+	gaGTCAAata	WRKY
COMT2	TFmatrixID_0457	1855	+	taGTCAAcgg	WRKY
COMT2	TFmatrixID_0457	1872	+	aaGTCAAtgg	WRKY
COMT2	TFmatrixID_0459	1855	+	taGTCAAc	WRKY
COMT2	TFmatrixID_0460	1201	+	gaGTCAAa	WRKY
COMT2	TFmatrixID_0460	1855	+	taGTCAAc	WRKY
COMT2	TFmatrixID_0461	1856	+	aGTCAAcgga	WRKY
COMT2	TFmatrixID_0461	1873	+	aGTCAAtggc	WRKY
COMT2	TFmatrixID_0462	1855	+	taGTCAAcg	WRKY
COMT2	TFmatrixID_0463	1854	+	ttaGTCAAcg	WRKY
COMT2	TFmatrixID_0464	1855	+	taGTCAAcg	WRKY
COMT2	TFmatrixID_0466	1854	+	ttaGTCAAcg	WRKY
COMT2	TFmatrixID_0467	1854	+	ttaGTCAAcggag	WRKY
COMT2	TFmatrixID_0468	1855	+	taGTCAAcg	WRKY
COMT2	TFmatrixID_0489	1920	+	cCACGTac	bZIP
COMT2	TFmatrixID_0497	1781	+	aggacagcACGTGt	bZIP; bHLH;bHLH
COMT2	TFmatrixID_0497	1787	-	gCACGTgttggaca	bZIP; bHLH;bHLH
COMT2	TFmatrixID_0499	1745	+	cataAAAAAgaaataaagaaa	MADS box
COMT2	TFmatrixID_0503	1740	+	aggtacataaaaaAGAAAtaa	MADS box
COMT2	TFmatrixID_0503	1835	+	gccctataaaaatAGAAAatt	MADS box
COMT2	TFmatrixID_0505	1785	+	cagCACGTgt	bZIP; bHLH;bHLH
COMT2	TFmatrixID_0506	1786	+	agCACGTg	bZIP; bHLH;bHLH
COMT2	TFmatrixID_0506	1788	-	cACGTGtt	bZIP; bHLH;bHLH
COMT2	TFmatrixID_0511	1787	+	gCACGTgt	bHLH
COMT2	TFmatrixID_0511	1787	-	gcACGTGt	bHLH
COMT2	TFmatrixID_0513	1787	+	gCACGTgt	bHLH
COMT2	TFmatrixID_0513	1787	-	gcACGTGt	bHLH
COMT2	TFmatrixID_0514	1787	+	gcACGTGt	bHLH
COMT2	TFmatrixID_0514	1787	-	gCACGTgt	bHLH
COMT2	TFmatrixID_0522	1479	-	gtttaAGTACtatttg	SBP
COMT2	TFmatrixID_0522	1736	-	tttaaGGTACataaaa	SBP
COMT2	TFmatrixID_0522	1918	-	ttccaCGTACaacaaa	SBP
COMT2	TFmatrixID_0523	1343	+	tatataGTACAaggga	SBP
COMT2	TFmatrixID_0523	1736	+	tttaagGTACAtaaaa	SBP
COMT2	TFmatrixID_0532	1471	-	gtgGACCCgt	TCP
COMT2	TFmatrixID_0558	1782	+	ggacagCACGTgttggac	bZIP; bHLH;bHLH
COMT2	TFmatrixID_0558	1782	-	ggacagcACGTGttggac	bZIP; bHLH;bHLH
COMT3	TFmatrixID_0174	413	-	tcaTGTGC	bHLH
COMT3	TFmatrixID_0174	424	-	gtaAGTGC	bHLH
COMT3	TFmatrixID_0174	1714	+	GCATGtga	bHLH
COMT3	TFmatrixID_0176	1934	+	tctACTTGt	bHLH
COMT3	TFmatrixID_0193	41	+	ACATGttt	bZIP
COMT3	TFmatrixID_0193	495	-	aaaGGTGT	bZIP
COMT3	TFmatrixID_0193	413	-	ccaAGTGT	bZIP
COMT3	TFmatrixID_0211	583	-	gAGTGTg	C2H2
COMT3	TFmatrixID_0211	972	-	gAGTGTt	C2H2
COMT3	TFmatrixID_0211	1196	+	aACACTa	C2H2
COMT3	TFmatrixID_0211	415	-	aAGTGTa	C2H2
COMT3	TFmatrixID_0211	1014	-	tAGTGTt	C2H2
COMT3	TFmatrixID_0213	583	-	gAGTGTg	C2H2
COMT3	TFmatrixID_0213	972	-	gAGTGTt	C2H2
COMT3	TFmatrixID_0213	1196	+	aACACTa	C2H2
COMT3	TFmatrixID_0213	415	-	aAGTGTa	C2H2
COMT3	TFmatrixID_0213	1014	-	tAGTGTt	C2H2
COMT3	TFmatrixID_0215	583	-	gAGTGTg	C2H2
COMT3	TFmatrixID_0216	555	-	gAGTGAa	C2H2
COMT3	TFmatrixID_0219	583	-	gAGTGTg	C2H2
COMT3	TFmatrixID_0348	1781	+	ccggATCTTa	MYB;SANT
COMT3	TFmatrixID_0348	634	-	aAAGATactt	MYB;SANT
COMT3	TFmatrixID_0357	813	+	aaAATATtat	MYB;SANT
COMT3	TFmatrixID_0357	813	-	aaaATATTat	MYB;SANT
COMT3	TFmatrixID_0357	860	+	atAATATttt	MYB;SANT
COMT3	TFmatrixID_0357	860	-	ataATATTtt	MYB;SANT
COMT3	TFmatrixID_0357	1281	+	aaAATATtat	MYB;SANT
COMT3	TFmatrixID_0357	1281	-	aaaATATTat	MYB;SANT
COMT3	TFmatrixID_0357	1405	+	atAATATttt	MYB;SANT
COMT3	TFmatrixID_0357	1405	-	ataATATTtt	MYB;SANT
COMT3	TFmatrixID_0357	1544	+	aaAATATtat	MYB;SANT
COMT3	TFmatrixID_0357	1544	-	aaaATATTat	MYB;SANT
COMT3	TFmatrixID_0357	1588	+	aaAATATtta	MYB;SANT
COMT3	TFmatrixID_0357	1588	-	aaaATATTta	MYB;SANT
COMT3	TFmatrixID_0357	131	+	gaAATATttt	MYB;SANT
COMT3	TFmatrixID_0357	131	-	gaaATATTtt	MYB;SANT
COMT3	TFmatrixID_0357	333	-	aggATATTcc	MYB;SANT
COMT3	TFmatrixID_0357	818	+	tgAATATttc	MYB;SANT
COMT3	TFmatrixID_0357	818	-	tgaATATTtc	MYB;SANT
COMT3	TFmatrixID_0369	163	+	atATATCtt	MYB;SANT
COMT3	TFmatrixID_0369	333	-	agGATATtc	MYB;SANT
COMT3	TFmatrixID_0369	1313	+	taATATCca	MYB;SANT
COMT3	TFmatrixID_0397	1216	-	tgTACGCtac	NAC; NAM
COMT3	TFmatrixID_0403	1214	-	gttGTACGct	SBP
COMT3	TFmatrixID_0406	1216	+	tGTACGcta	SBP
COMT3	TFmatrixID_0422	261	-	catGGTCCta	TCP
COMT3	TFmatrixID_0422	1970	+	ttGGACCact	TCP
COMT3	TFmatrixID_0422	2023	+	taGGACCatg	TCP
COMT3	TFmatrixID_0422	1576	+	aaGGACCata	TCP
COMT3	TFmatrixID_0423	1971	+	tGGACCac	TCP
COMT3	TFmatrixID_0427	1971	+	tGGACCac	TCP
COMT3	TFmatrixID_0432	1971	+	tGGACCac	TCP
COMT3	TFmatrixID_0436	1969	+	cttGGACCac	TCP
COMT3	TFmatrixID_0440	262	-	atGGTCCt	TCP
COMT3	TFmatrixID_0440	1971	+	tGGACCac	TCP
COMT3	TFmatrixID_0440	2024	+	aGGACCat	TCP
COMT3	TFmatrixID_0440	1577	+	aGGACCat	TCP
COMT3	TFmatrixID_0499	10	-	attttatttcatTTTTTtttt	MADS box
COMT3	TFmatrixID_0499	14	-	tatttcatttttTTTTTttta	MADS box
COMT3	TFmatrixID_0499	15	-	atttcattttttTTTTTttaa	MADS box
COMT3	TFmatrixID_0499	16	-	tttcatttttttTTTTTtaac	MADS box
COMT3	TFmatrixID_0499	915	+	aaatAAAAAtaaaaattaaaa	MADS box
COMT3	TFmatrixID_0499	930	+	ttaaAAAAAtaaataattaaa	MADS box
COMT3	TFmatrixID_0499	976	-	gttcaactttttTTTTTttaa	MADS box
COMT3	TFmatrixID_0499	1158	+	ttaaAAAAAtaaataattaaa	MADS box
COMT3	TFmatrixID_0499	973	-	actccatttgttTTTTTtttt	MADS box
COMT3	TFmatrixID_0499	977	-	catttgttttttTTTTTtttt	MADS box
COMT3	TFmatrixID_0499	978	-	atttgtttttttTTTTTtttt	MADS box
COMT3	TFmatrixID_0499	979	-	tttgttttttttTTTTTtttt	MADS box
COMT3	TFmatrixID_0499	980	-	ttgtttttttttTTTTTttta	MADS box
COMT3	TFmatrixID_0499	981	-	tgttttttttttTTTTTttaa	MADS box
COMT3	TFmatrixID_0499	982	-	gtttttttttttTTTTTtaat	MADS box
COMT3	TFmatrixID_0499	983	-	ttttttttttttTTTTTaatt	MADS box
COMT3	TFmatrixID_0508	137	-	tttttTTTTGg	MADS box
COMT3	TFmatrixID_0508	489	+	aCAAAAaaagg	MADS box
COMT3	TFmatrixID_0522	1211	+	aaagttGTACGctact	SBP
COMT3	TFmatrixID_0156	1946	+	ttCGACAaa	B3
COMT3	TFmatrixID_0214	412	-	accaAGTGTatta	C2H2
COMT3	TFmatrixID_0319	1547	+	aagGGATAaa	MYB;SANT
COMT3	TFmatrixID_0320	1313	-	taATATCca	MYB;SANT
COMT3	TFmatrixID_0323	333	-	agGATATtcc	MYB;SANT
COMT3	TFmatrixID_0323	1312	+	ttaATATCca	MYB;SANT
COMT3	TFmatrixID_0326	1313	+	taaTATCCaa	MYB;SANT
COMT3	TFmatrixID_0326	1548	-	agGGATAaat	MYB;SANT
COMT3	TFmatrixID_0327	1345	-	taGATTCaat	MYB;SANT
COMT3	TFmatrixID_0335	1547	+	aagGGATAaa	MYB;SANT
COMT3	TFmatrixID_0337	1345	-	taGATTCaat	MYB;SANT
COMT3	TFmatrixID_0338	1345	-	taGATTCaat	MYB;SANT
COMT3	TFmatrixID_0339	1313	-	taaTATCCaaa	MYB;SANT
COMT3	TFmatrixID_0341	1345	-	tAGATTcaat	MYB;SANT
COMT3	TFmatrixID_0344	1345	-	taGATTCaat	MYB;SANT
COMT3	TFmatrixID_0361	1548	-	aggGATAAat	MYB;SANT
COMT3	TFmatrixID_0362	632	-	ataaAGATActtc	MYB;SANT
COMT3	TFmatrixID_0371	1345	-	taGATTCaat	MYB;SANT
COMT3	TFmatrixID_0382	106	+	aaGTCAAat	NAC; NAM
COMT3	TFmatrixID_0382	247	+	tgGTCAAag	NAC; NAM
COMT3	TFmatrixID_0382	541	+	taGTCAAtc	NAC; NAM
COMT3	TFmatrixID_0382	1036	+	aaGTCAAta	NAC; NAM
COMT3	TFmatrixID_0384	63	+	aTTACTttt	NAC; NAM
COMT3	TFmatrixID_0384	117	-	aaaAGTAAt	NAC; NAM
COMT3	TFmatrixID_0384	463	-	ttaAGTAAt	NAC; NAM
COMT3	TFmatrixID_0384	1082	-	ttaAGTAAa	NAC; NAM
COMT3	TFmatrixID_0384	1861	+	cTTACTtat	NAC; NAM
COMT3	TFmatrixID_0442	247	+	tgGTCAAaga	WRKY
COMT3	TFmatrixID_0443	247	+	tgGTCAAa	WRKY
COMT3	TFmatrixID_0444	105	+	aaaGTCAAat	WRKY
COMT3	TFmatrixID_0444	1035	+	aaaGTCAAta	WRKY
COMT3	TFmatrixID_0445	106	+	aaGTCAAa	WRKY
COMT3	TFmatrixID_0445	247	+	tgGTCAAa	WRKY
COMT3	TFmatrixID_0445	541	+	taGTCAAt	WRKY
COMT3	TFmatrixID_0445	1036	+	aaGTCAAt	WRKY
COMT3	TFmatrixID_0446	247	+	tgGTCAAaga	WRKY
COMT3	TFmatrixID_0447	105	+	aaaGTCAAat	WRKY
COMT3	TFmatrixID_0448	246	+	ttgGTCAAaga	WRKY
COMT3	TFmatrixID_0449	247	+	tgGTCAAa	WRKY
COMT3	TFmatrixID_0451	105	+	aaaGTCAAat	WRKY
COMT3	TFmatrixID_0451	246	+	ttgGTCAAag	WRKY
COMT3	TFmatrixID_0452	106	+	aaGTCAAata	WRKY
COMT3	TFmatrixID_0452	1036	+	aaGTCAAtaa	WRKY
COMT3	TFmatrixID_0453	248	+	gGTCAAag	WRKY
COMT3	TFmatrixID_0454	105	+	aaaGTCAAat	WRKY
COMT3	TFmatrixID_0454	246	+	ttgGTCAAag	WRKY
COMT3	TFmatrixID_0455	246	+	ttgGTCAAaga	WRKY
COMT3	TFmatrixID_0457	106	+	aaGTCAAata	WRKY
COMT3	TFmatrixID_0457	247	+	tgGTCAAaga	WRKY
COMT3	TFmatrixID_0458	246	+	ttgGTCAAag	WRKY
COMT3	TFmatrixID_0459	247	+	tgGTCAAa	WRKY
COMT3	TFmatrixID_0460	106	+	aaGTCAAa	WRKY
COMT3	TFmatrixID_0462	247	+	tgGTCAAag	WRKY
COMT3	TFmatrixID_0463	246	+	ttgGTCAAag	WRKY
COMT3	TFmatrixID_0464	247	+	tgGTCAAag	WRKY
COMT3	TFmatrixID_0465	247	+	tgGTCAAa	WRKY
COMT3	TFmatrixID_0466	246	+	ttgGTCAAag	WRKY
COMT3	TFmatrixID_0467	246	+	ttgGTCAAagaca	WRKY
COMT3	TFmatrixID_0468	247	+	tgGTCAAag	WRKY
COMT3	TFmatrixID_0503	305	-	aagTTTCTactttgaaggaag	MADS box
COMT3	TFmatrixID_0503	1093	-	ggcTTTCTcttttcaaaagag	MADS box
COMT3	TFmatrixID_0509	2018	-	ttGCATGca	B3
COMT3	TFmatrixID_0509	2019	+	tgCATGCaa	B3
COMT3	TFmatrixID_0510	2018	-	ttgCATGCa	B3
COMT3	TFmatrixID_0510	2019	+	tGCATGcaa	B3
COMT3	TFmatrixID_0518	463	+	ttaagtaATGATttagttt	bZIP; Homeodomain; HD-ZIP
COMT3	TFmatrixID_0523	230	+	atgaagGTACAataag	SBP
COMT3	TFmatrixID_0534	243	+	aagttgGTCAA	WRKY
COMT3	TFmatrixID_0542	463	+	ttaagtaATGATttagttt	bZIP; Homeodomain; HD-ZIP
COMT4	TFmatrixID_0174	92	-	tcaTGTGC	bHLH
COMT4	TFmatrixID_0174	103	-	gtaAGTGC	bHLH
COMT4	TFmatrixID_0174	1980	+	GCACCtgt	bHLH
COMT4	TFmatrixID_0174	1418	+	GCATGtga	bHLH
COMT4	TFmatrixID_0176	1613	+	tctACTTGt	bHLH
COMT4	TFmatrixID_0185	1883	+	caaCGTCAtc	bZIP
COMT4	TFmatrixID_0191	1883	+	caACGTCatc	bZIP
COMT4	TFmatrixID_0193	174	-	aaaGGTGT	bZIP
COMT4	TFmatrixID_0193	1980	-	gcaCCTGT	bZIP
COMT4	TFmatrixID_0193	117	-	ccaAGTGT	bZIP
COMT4	TFmatrixID_0193	1905	+	ACACCtgg	bZIP
COMT4	TFmatrixID_0193	1915	+	ACACTggt	bZIP
COMT4	TFmatrixID_0195	1883	+	caaCGTCAtc	bZIP
COMT4	TFmatrixID_0196	1884	+	aaCGTCAt	bZIP
COMT4	TFmatrixID_0197	1883	+	caaCGTCAtc	bZIP
COMT4	TFmatrixID_0198	1882	+	ccaACGTCatcg	bZIP
COMT4	TFmatrixID_0199	1883	+	caaCGTCAtc	bZIP
COMT4	TFmatrixID_0211	262	-	gAGTGTg	C2H2
COMT4	TFmatrixID_0211	651	-	gAGTGTt	C2H2
COMT4	TFmatrixID_0211	875	+	aACACTa	C2H2
COMT4	TFmatrixID_0211	119	-	aAGTGTa	C2H2
COMT4	TFmatrixID_0211	718	-	tAGTGTt	C2H2
COMT4	TFmatrixID_0211	1914	+	aACACTg	C2H2
COMT4	TFmatrixID_0213	262	-	gAGTGTg	C2H2
COMT4	TFmatrixID_0213	651	-	gAGTGTt	C2H2
COMT4	TFmatrixID_0213	875	+	aACACTa	C2H2
COMT4	TFmatrixID_0213	119	-	aAGTGTa	C2H2
COMT4	TFmatrixID_0213	718	-	tAGTGTt	C2H2
COMT4	TFmatrixID_0213	1914	+	aACACTg	C2H2
COMT4	TFmatrixID_0215	262	-	gAGTGTg	C2H2
COMT4	TFmatrixID_0216	234	-	gAGTGAa	C2H2
COMT4	TFmatrixID_0219	262	-	gAGTGTg	C2H2
COMT4	TFmatrixID_0324	1815	+	gGAATCtg	MYB;SANT
COMT4	TFmatrixID_0324	1816	+	gGAATCta	MYB;SANT
COMT4	TFmatrixID_0327	1813	+	atgGAATCtg	MYB;SANT
COMT4	TFmatrixID_0327	1049	-	taGATTCaat	MYB;SANT
COMT4	TFmatrixID_0327	1814	+	atgGAATCta	MYB;SANT
COMT4	TFmatrixID_0337	1813	+	atgGAATCtg	MYB;SANT
COMT4	TFmatrixID_0337	1049	-	taGATTCaat	MYB;SANT
COMT4	TFmatrixID_0337	1814	+	atgGAATCta	MYB;SANT
COMT4	TFmatrixID_0338	1813	+	atgGAATCtg	MYB;SANT
COMT4	TFmatrixID_0338	1049	-	taGATTCaat	MYB;SANT
COMT4	TFmatrixID_0338	1814	+	atgGAATCta	MYB;SANT
COMT4	TFmatrixID_0340	1813	+	atgGAATCtg	MYB;SANT
COMT4	TFmatrixID_0340	1814	+	atgGAATCta	MYB;SANT
COMT4	TFmatrixID_0341	1813	+	atggAATCTg	MYB;SANT
COMT4	TFmatrixID_0341	1049	-	tAGATTcaat	MYB;SANT
COMT4	TFmatrixID_0341	1814	+	atggAATCTa	MYB;SANT
COMT4	TFmatrixID_0342	1813	+	atgGAATCt	MYB;SANT
COMT4	TFmatrixID_0342	1814	+	atgGAATCt	MYB;SANT
COMT4	TFmatrixID_0344	1813	+	atgGAATCtg	MYB;SANT
COMT4	TFmatrixID_0344	1049	-	taGATTCaat	MYB;SANT
COMT4	TFmatrixID_0344	1814	+	atgGAATCta	MYB;SANT
COMT4	TFmatrixID_0345	1813	+	atgGAATCtg	MYB;SANT
COMT4	TFmatrixID_0345	1814	+	atgGAATCta	MYB;SANT
COMT4	TFmatrixID_0348	1460	+	ccggATCTTa	MYB;SANT
COMT4	TFmatrixID_0348	338	-	aAAGATactt	MYB;SANT
COMT4	TFmatrixID_0349	1813	+	atggAATCTg	MYB;SANT
COMT4	TFmatrixID_0349	1941	-	gAGATTgcac	MYB;SANT
COMT4	TFmatrixID_0349	1814	+	atggAATCTa	MYB;SANT
COMT4	TFmatrixID_0351	1813	+	atgGAATCtg	MYB;SANT
COMT4	TFmatrixID_0351	1814	+	atgGAATCta	MYB;SANT
COMT4	TFmatrixID_0357	492	+	aaAATATtat	MYB;SANT
COMT4	TFmatrixID_0357	492	-	aaaATATTat	MYB;SANT
COMT4	TFmatrixID_0357	539	+	atAATATttt	MYB;SANT
COMT4	TFmatrixID_0357	539	-	ataATATTtt	MYB;SANT
COMT4	TFmatrixID_0357	960	+	aaAATATtat	MYB;SANT
COMT4	TFmatrixID_0357	960	-	aaaATATTat	MYB;SANT
COMT4	TFmatrixID_0357	1084	+	atAATATttt	MYB;SANT
COMT4	TFmatrixID_0357	1084	-	ataATATTtt	MYB;SANT
COMT4	TFmatrixID_0357	1223	+	aaAATATtat	MYB;SANT
COMT4	TFmatrixID_0357	1223	-	aaaATATTat	MYB;SANT
COMT4	TFmatrixID_0357	1267	+	aaAATATtta	MYB;SANT
COMT4	TFmatrixID_0357	1267	-	aaaATATTta	MYB;SANT
COMT4	TFmatrixID_0357	37	-	aggATATTcc	MYB;SANT
COMT4	TFmatrixID_0357	522	+	tgAATATttc	MYB;SANT
COMT4	TFmatrixID_0357	522	-	tgaATATTtc	MYB;SANT
COMT4	TFmatrixID_0358	1812	+	catgGAATCt	MYB;SANT
COMT4	TFmatrixID_0358	1954	-	gGATTCcgga	MYB;SANT
COMT4	TFmatrixID_0358	1813	+	catgGAATCt	MYB;SANT
COMT4	TFmatrixID_0358	1954	-	gGATTCcggc	MYB;SANT
COMT4	TFmatrixID_0359	1813	+	atgGAATCtg	MYB;SANT
COMT4	TFmatrixID_0359	1814	+	atgGAATCta	MYB;SANT
COMT4	TFmatrixID_0367	1813	+	atgGAATCtg	MYB;SANT
COMT4	TFmatrixID_0367	1814	+	atgGAATCta	MYB;SANT
COMT4	TFmatrixID_0368	1813	+	atgGAATCtg	MYB;SANT
COMT4	TFmatrixID_0368	1814	+	atgGAATCta	MYB;SANT
COMT4	TFmatrixID_0371	1813	+	atgGAATCtg	MYB;SANT
COMT4	TFmatrixID_0371	1049	-	taGATTCaat	MYB;SANT
COMT4	TFmatrixID_0371	1814	+	atgGAATCta	MYB;SANT
COMT4	TFmatrixID_0387	2002	+	tgTTGCGtct	NAC; NAM
COMT4	TFmatrixID_0387	2002	+	tgTTGCGtgt	NAC; NAM
COMT4	TFmatrixID_0392	2004	+	tTGCGTcttt	NAC; NAM
COMT4	TFmatrixID_0392	2004	+	tTGCGTgttt	NAC; NAM
COMT4	TFmatrixID_0394	2001	+	atgTTGCGtct	NAC; NAM
COMT4	TFmatrixID_0394	2001	+	atgTTGCGtgt	NAC; NAM
COMT4	TFmatrixID_0397	895	-	tgTACGCtac	NAC; NAM
COMT4	TFmatrixID_0403	893	-	gttGTACGct	SBP
COMT4	TFmatrixID_0406	895	+	tGTACGcta	SBP
COMT4	TFmatrixID_0421	1919	-	tGGTGCgtcc	TCP
COMT4	TFmatrixID_0421	1919	-	tGGTGCgtcc	TCP
COMT4	TFmatrixID_0422	1649	+	ttGGACCact	TCP
COMT4	TFmatrixID_0422	1702	+	taGGACCatg	TCP
COMT4	TFmatrixID_0422	1280	+	aaGGACCata	TCP
COMT4	TFmatrixID_0422	2079	-	tatGGTCCcg	TCP
COMT4	TFmatrixID_0423	1650	+	tGGACCac	TCP
COMT4	TFmatrixID_0427	1650	+	tGGACCac	TCP
COMT4	TFmatrixID_0427	2080	-	atGGTCCc	TCP
COMT4	TFmatrixID_0432	1650	+	tGGACCac	TCP
COMT4	TFmatrixID_0432	2080	-	atGGTCCc	TCP
COMT4	TFmatrixID_0436	1648	+	cttGGACCac	TCP
COMT4	TFmatrixID_0440	1650	+	tGGACCac	TCP
COMT4	TFmatrixID_0440	1703	+	aGGACCat	TCP
COMT4	TFmatrixID_0440	1281	+	aGGACCat	TCP
COMT4	TFmatrixID_0440	2080	-	atGGTCCc	TCP
COMT4	TFmatrixID_0470	2003	-	gttgcgtctTTTGGcaac	MADS box
COMT4	TFmatrixID_0470	2003	-	gttgcgtgtTTTGGcaag	MADS box
COMT4	TFmatrixID_0482	1885	+	ACGTCat	bZIP
COMT4	TFmatrixID_0483	1881	+	gccaACGTCatc	bZIP
COMT4	TFmatrixID_0490	1884	+	aACGTCa	bZIP
COMT4	TFmatrixID_0499	594	+	aaatAAAAAtaaaaattaaaa	MADS box
COMT4	TFmatrixID_0499	609	+	ttaaAAAAAtaaataattaaa	MADS box
COMT4	TFmatrixID_0499	655	-	gttcaactttttTTTTTttaa	MADS box
COMT4	TFmatrixID_0499	837	+	ttaaAAAAAtaaataattaaa	MADS box
COMT4	TFmatrixID_0499	677	-	actccatttgttTTTTTtttt	MADS box
COMT4	TFmatrixID_0499	681	-	catttgttttttTTTTTtttt	MADS box
COMT4	TFmatrixID_0499	682	-	atttgtttttttTTTTTtttt	MADS box
COMT4	TFmatrixID_0499	683	-	tttgttttttttTTTTTtttt	MADS box
COMT4	TFmatrixID_0499	684	-	ttgtttttttttTTTTTttta	MADS box
COMT4	TFmatrixID_0499	685	-	tgttttttttttTTTTTttaa	MADS box
COMT4	TFmatrixID_0499	686	-	gtttttttttttTTTTTtaat	MADS box
COMT4	TFmatrixID_0499	687	-	ttttttttttttTTTTTaatt	MADS box
COMT4	TFmatrixID_0501	2004	-	ttgcgtcTTTTGgca	MADS box
COMT4	TFmatrixID_0501	2004	-	ttgcgtgTTTTGgca	MADS box
COMT4	TFmatrixID_0508	168	+	aCAAAAaaagg	MADS box
COMT4	TFmatrixID_0508	2006	-	gcgtcTTTTGg	MADS box
COMT4	TFmatrixID_0518	1889	-	catcgacATCATttccaca	bZIP; Homeodomain; HD-ZIP
COMT4	TFmatrixID_0518	167	+	ttaagtaATGATttagttt	bZIP; Homeodomain; HD-ZIP
COMT4	TFmatrixID_0522	890	+	aaagttGTACGctact	SBP
COMT4	TFmatrixID_0524	1929	-	ctcTCAGCgcc	MYB;SANT
COMT4	TFmatrixID_0533	1883	+	caaCGTCAtcg	bZIP
COMT4	TFmatrixID_0536	2003	-	gttgcgtctTTTGGcaac	MADS box
COMT4	TFmatrixID_0536	2003	-	gttgcgtgtTTTGGcaag	MADS box
COMT4	TFmatrixID_0542	1889	-	catcgacATCATttccaca	bZIP; Homeodomain; HD-ZIP
COMT4	TFmatrixID_0542	167	+	ttaagtaATGATttagttt	bZIP; Homeodomain; HD-ZIP
COMT4	TFmatrixID_0544	1885	+	ACGTCatcgaca	bZIP
COMT4	TFmatrixID_0547	1929	-	ctcTCAGCgcc	MYB;SANT
COMT4	TFmatrixID_0156	1650	+	ttCGACAaa	B3
COMT4	TFmatrixID_0214	116	-	accaAGTGTatta	C2H2
COMT4	TFmatrixID_0319	1251	+	aagGGATAaa	MYB;SANT
COMT4	TFmatrixID_0320	1017	-	taATATCca	MYB;SANT
COMT4	TFmatrixID_0323	37	-	agGATATtcc	MYB;SANT
COMT4	TFmatrixID_0323	1016	+	ttaATATCca	MYB;SANT
COMT4	TFmatrixID_0326	1017	+	taaTATCCaa	MYB;SANT
COMT4	TFmatrixID_0326	1252	-	agGGATAaat	MYB;SANT
COMT4	TFmatrixID_0335	1251	+	aagGGATAaa	MYB;SANT
COMT4	TFmatrixID_0336	1979	-	tgcACCTAtct	MYB;SANT
COMT4	TFmatrixID_0339	1017	-	taaTATCCaaa	MYB;SANT
COMT4	TFmatrixID_0361	1252	-	aggGATAAat	MYB;SANT
COMT4	TFmatrixID_0362	336	-	ataaAGATActtc	MYB;SANT
COMT4	TFmatrixID_0362	1981	+	caccTATCTtact	MYB;SANT
COMT4	TFmatrixID_0369	37	-	agGATATtc	MYB;SANT
COMT4	TFmatrixID_0369	1017	+	taATATCca	MYB;SANT
COMT4	TFmatrixID_0382	245	+	taGTCAAtc	NAC; NAM
COMT4	TFmatrixID_0382	740	+	aaGTCAAta	NAC; NAM
COMT4	TFmatrixID_0384	167	-	ttaAGTAAt	NAC; NAM
COMT4	TFmatrixID_0384	786	-	ttaAGTAAa	NAC; NAM
COMT4	TFmatrixID_0384	1565	+	cTTACTtat	NAC; NAM
COMT4	TFmatrixID_0386	2004	+	ttGCGTGt	NAC; NAM
COMT4	TFmatrixID_0388	2003	+	gttGCGTGt	NAC; NAM
COMT4	TFmatrixID_0389	2002	+	tgttGCGTGt	NAC; NAM
COMT4	TFmatrixID_0390	2002	+	tgttGCGTGt	NAC; NAM
COMT4	TFmatrixID_0391	2002	+	tgttGCGTGt	NAC; NAM
COMT4	TFmatrixID_0393	2002	+	tgttGCGTGt	NAC; NAM
COMT4	TFmatrixID_0395	2004	+	ttGCGTGttt	NAC; NAM
COMT4	TFmatrixID_0396	2003	+	gtTGCGTgtt	NAC; NAM
COMT4	TFmatrixID_0424	2043	-	tcGTGGGcca	TCP
COMT4	TFmatrixID_0444	739	+	aaaGTCAAta	WRKY
COMT4	TFmatrixID_0445	245	+	taGTCAAt	WRKY
COMT4	TFmatrixID_0445	740	+	aaGTCAAt	WRKY
COMT4	TFmatrixID_0452	740	+	aaGTCAAtaa	WRKY
COMT4	TFmatrixID_0503	9	-	aagTTTCTactttgaaggaag	MADS box
COMT4	TFmatrixID_0503	797	-	ggcTTTCTcttttcaaaagag	MADS box
COMT4	TFmatrixID_0509	1722	-	ttGCATGca	B3
COMT4	TFmatrixID_0509	1723	+	tgCATGCaa	B3
COMT4	TFmatrixID_0510	1722	-	ttgCATGCa	B3
COMT4	TFmatrixID_0510	1723	+	tGCATGcaa	B3
CAD	TFmatrixID_0174	667	+	GCACAcgc	bHLH
CAD	TFmatrixID_0174	1439	-	gcgCCTGC	bHLH
CAD	TFmatrixID_0193	669	+	ACACGcgt	bZIP
CAD	TFmatrixID_0193	669	-	acaCGCGT	bZIP
CAD	TFmatrixID_0193	671	+	ACGCGtga	bZIP
CAD	TFmatrixID_0193	671	-	acgCGTGA	bZIP
CAD	TFmatrixID_0193	23	-	agaCTTGT	bZIP
CAD	TFmatrixID_0193	1461	-	aaaGGTGT	bZIP
CAD	TFmatrixID_0193	1942	+	ACACCtga	bZIP
CAD	TFmatrixID_0193	2037	-	aaaCCTGT	bZIP
CAD	TFmatrixID_0211	350	+	aACACTg	C2H2
CAD	TFmatrixID_0211	1515	-	gAGTGTg	C2H2
CAD	TFmatrixID_0211	1667	+	gACACTc	C2H2
CAD	TFmatrixID_0211	2079	+	tACACTa	C2H2
CAD	TFmatrixID_0211	424	+	aACACTc	C2H2
CAD	TFmatrixID_0213	350	+	aACACTg	C2H2
CAD	TFmatrixID_0213	1515	-	gAGTGTg	C2H2
CAD	TFmatrixID_0213	1667	+	gACACTc	C2H2
CAD	TFmatrixID_0213	2079	+	tACACTa	C2H2
CAD	TFmatrixID_0213	424	+	aACACTc	C2H2
CAD	TFmatrixID_0215	1515	-	gAGTGTg	C2H2
CAD	TFmatrixID_0219	1515	-	gAGTGTg	C2H2
CAD	TFmatrixID_0319	600	+	ttgGGATAag	MYB;SANT
CAD	TFmatrixID_0326	601	-	tgGGATAaga	MYB;SANT
CAD	TFmatrixID_0326	1331	-	tgGGATAact	MYB;SANT
CAD	TFmatrixID_0328	602	+	gGGATAag	MYB;SANT
CAD	TFmatrixID_0328	1332	+	gGGATAac	MYB;SANT
CAD	TFmatrixID_0330	1376	+	taCCGTTa	MYB;SANT
CAD	TFmatrixID_0330	569	+	taCCGTTa	MYB;SANT
CAD	TFmatrixID_0331	601	-	tgGGATAaga	MYB;SANT
CAD	TFmatrixID_0335	600	+	ttgGGATAag	MYB;SANT
CAD	TFmatrixID_0335	1330	+	ttgGGATAac	MYB;SANT
CAD	TFmatrixID_0339	1330	+	ttgGGATAact	MYB;SANT
CAD	TFmatrixID_0341	1268	+	tgcaAATCTa	MYB;SANT
CAD	TFmatrixID_0341	697	+	gatgAATCTa	MYB;SANT
CAD	TFmatrixID_0348	2046	-	aAAGATccat	MYB;SANT
CAD	TFmatrixID_0348	1738	+	tggtATCTTt	MYB;SANT
CAD	TFmatrixID_0349	399	+	ttgaAATCTa	MYB;SANT
CAD	TFmatrixID_0349	452	-	cAGATTtctc	MYB;SANT
CAD	TFmatrixID_0355	1374	+	tttaCCGTTa	MYB;SANT
CAD	TFmatrixID_0357	47	+	cgAATATttt	MYB;SANT
CAD	TFmatrixID_0357	47	-	cgaATATTtt	MYB;SANT
CAD	TFmatrixID_0357	307	+	aaAATATtta	MYB;SANT
CAD	TFmatrixID_0357	307	-	aaaATATTta	MYB;SANT
CAD	TFmatrixID_0357	1017	+	aaAATATttt	MYB;SANT
CAD	TFmatrixID_0357	1017	-	aaaATATTtt	MYB;SANT
CAD	TFmatrixID_0357	1633	+	atAATATttt	MYB;SANT
CAD	TFmatrixID_0357	1633	-	ataATATTtt	MYB;SANT
CAD	TFmatrixID_0361	601	-	tggGATAAga	MYB;SANT
CAD	TFmatrixID_0361	1331	-	tggGATAAct	MYB;SANT
CAD	TFmatrixID_0369	1544	+	atATATCtt	MYB;SANT
CAD	TFmatrixID_0369	251	-	atGATATtt	MYB;SANT
CAD	TFmatrixID_0369	530	-	aaGATATtt	MYB;SANT
CAD	TFmatrixID_0369	1823	+	aaATATCcc	MYB;SANT
CAD	TFmatrixID_0372	602	-	gGGATAaga	MYB;SANT
CAD	TFmatrixID_0374	599	+	tttgGGATAagac	MYB;SANT
CAD	TFmatrixID_0374	1329	+	tttgGGATAactt	MYB;SANT
CAD	TFmatrixID_0382	503	-	aaTTGACta	NAC; NAM
CAD	TFmatrixID_0382	1213	+	aaGTCAAat	NAC; NAM
CAD	TFmatrixID_0382	391	+	tgGTCAAgt	NAC; NAM
CAD	TFmatrixID_0383	1702	-	taTACGTtaa	NAC; NAM
CAD	TFmatrixID_0384	2	+	aTTACTaag	NAC; NAM
CAD	TFmatrixID_0384	1339	+	cTTACTtaa	NAC; NAM
CAD	TFmatrixID_0384	293	+	aTTACTaac	NAC; NAM
CAD	TFmatrixID_0388	437	-	gCACGCcag	NAC; NAM
CAD	TFmatrixID_0391	437	-	gCACGCcagt	NAC; NAM
CAD	TFmatrixID_0393	437	-	gCACGCcagt	NAC; NAM
CAD	TFmatrixID_0395	435	-	gagCACGCca	NAC; NAM
CAD	TFmatrixID_0426	366	+	tggtaCCCAC	TCP
CAD	TFmatrixID_0437	367	+	ggtaCCCACc	TCP
CAD	TFmatrixID_0444	1212	+	gaaGTCAAat	WRKY
CAD	TFmatrixID_0445	504	-	aTTGACta	WRKY
CAD	TFmatrixID_0445	1213	+	aaGTCAAa	WRKY
CAD	TFmatrixID_0445	391	+	tgGTCAAg	WRKY
CAD	TFmatrixID_0451	1212	+	gaaGTCAAat	WRKY
CAD	TFmatrixID_0452	1213	+	aaGTCAAatt	WRKY
CAD	TFmatrixID_0454	1212	+	gaaGTCAAat	WRKY
CAD	TFmatrixID_0457	1213	+	aaGTCAAatt	WRKY
CAD	TFmatrixID_0460	1213	+	aaGTCAAa	WRKY
CAD	TFmatrixID_0499	1766	+	ataaAAAAAattaaaaaaaaa	MADS box
CAD	TFmatrixID_0499	1767	+	taaaAAAAAttaaaaaaaaaa	MADS box
CAD	TFmatrixID_0503	465	-	gggTTTCTggtttgggagaaa	MADS box
CAD	TFmatrixID_0503	1099	+	aatttctaaaattAGAAAaaa	MADS box
CAD	TFmatrixID_0503	42	-	gacTTTCTctttaaagaaata	MADS box
CAD	TFmatrixID_0503	1282	+	aatagataaaattAGAAAata	MADS box
CAD	TFmatrixID_0508	225	+	cCAAAAttgca	MADS box
CAD	TFmatrixID_0508	499	+	cCAAAAttgac	MADS box
CAD	TFmatrixID_0508	1323	-	gcaaaTTTTGg	MADS box
CAD	TFmatrixID_0515	1026	-	ttaattttgtCACGTagtc	bZIP
CAD	TFmatrixID_0124	1942	+	acACCTGaaa	B3
CAD	TFmatrixID_0156	973	+	acCGACAaa	B3
CAD	TFmatrixID_0156	1485	-	ggTGTCGgg	B3
CAD	TFmatrixID_0176	1732	-	cCAAGTtgg	bHLH
CAD	TFmatrixID_0210	1235	+	tttGAACT	C2H2
CAD	TFmatrixID_0214	421	+	cagaACACTctat	C2H2
CAD	TFmatrixID_0216	1536	-	gAGTGAa	C2H2
CAD	TFmatrixID_0320	251	+	atGATATtt	MYB;SANT
CAD	TFmatrixID_0320	530	+	aaGATATtt	MYB;SANT
CAD	TFmatrixID_0320	709	-	taATATCat	MYB;SANT
CAD	TFmatrixID_0320	1823	-	aaATATCcc	MYB;SANT
CAD	TFmatrixID_0321	1526	+	cgAGGGCa	MYB;SANT
CAD	TFmatrixID_0323	251	-	atGATATttc	MYB;SANT
CAD	TFmatrixID_0323	530	-	aaGATATtta	MYB;SANT
CAD	TFmatrixID_0323	708	+	ataATATCat	MYB;SANT
CAD	TFmatrixID_0323	1474	+	tgaATATCga	MYB;SANT
CAD	TFmatrixID_0323	1822	+	aaaATATCcc	MYB;SANT
CAD	TFmatrixID_0327	697	+	gatGAATCta	MYB;SANT
CAD	TFmatrixID_0336	933	+	ggtTAGGTgac	MYB;SANT
CAD	TFmatrixID_0337	697	+	gatGAATCta	MYB;SANT
CAD	TFmatrixID_0338	697	+	gatGAATCta	MYB;SANT
CAD	TFmatrixID_0344	697	+	gatGAATCta	MYB;SANT
CAD	TFmatrixID_0360	932	-	aggTTAGGt	MYB;SANT
CAD	TFmatrixID_0362	879	-	tctaAGATAagaa	MYB;SANT
CAD	TFmatrixID_0362	894	-	aaaaAGATAggat	MYB;SANT
CAD	TFmatrixID_0362	1737	+	ttggTATCTttca	MYB;SANT
CAD	TFmatrixID_0362	2040	+	cctgTATCTgaca	MYB;SANT
CAD	TFmatrixID_0364	252	-	tGATATtt	MYB;SANT
CAD	TFmatrixID_0364	531	-	aGATATtt	MYB;SANT
CAD	TFmatrixID_0364	1823	+	aaATATCc	MYB;SANT
CAD	TFmatrixID_0371	697	+	gatGAATCta	MYB;SANT
CAD	TFmatrixID_0421	129	+	attaGCACCa	TCP
CAD	TFmatrixID_0443	391	+	tgGTCAAg	WRKY
CAD	TFmatrixID_0448	390	+	ttgGTCAAgta	WRKY
CAD	TFmatrixID_0449	391	+	tgGTCAAg	WRKY
CAD	TFmatrixID_0458	390	+	ttgGTCAAgt	WRKY
CAD	TFmatrixID_0459	391	+	tgGTCAAg	WRKY
CAD	TFmatrixID_0465	391	+	tgGTCAAg	WRKY
CAD	TFmatrixID_0466	390	+	ttgGTCAAgt	WRKY
CAD	TFmatrixID_0467	390	+	ttgGTCAAgtacc	WRKY
CAD	TFmatrixID_0518	1256	+	aagagaaATGATgattatg	bZIP; Homeodomain; HD-ZIP
CAD	TFmatrixID_0518	1540	+	gaaagtgATGATatcaatc	bZIP; Homeodomain; HD-ZIP
CAD	TFmatrixID_0524	1847	-	atcTCAGCgtc	MYB;SANT
CAD	TFmatrixID_0534	387	+	ttgttgGTCAA	WRKY
CAD	TFmatrixID_0534	964	-	TTGACagtgac	WRKY
CAD	TFmatrixID_0542	1256	+	aagagaaATGATgattatg	bZIP; Homeodomain; HD-ZIP
CAD	TFmatrixID_0542	1540	+	gaaagtgATGATatcaatc	bZIP; Homeodomain; HD-ZIP
CAD	TFmatrixID_0547	1847	-	atcTCAGCgtc	MYB;SANT
4CL1	TFmatrixID_0124	1528	-	tttCAGGTca	B3
4CL1	TFmatrixID_0157	836	+	aACGTGc	bHLH
4CL1	TFmatrixID_0159	836	+	aACGTGc	bZIP; bHLH;bHLH
4CL1	TFmatrixID_0161	834	+	tcaACGTGc	bHLH
4CL1	TFmatrixID_0169	834	-	tcaACGTGca	bHLH
4CL1	TFmatrixID_0174	6	-	ggaAGTGC	bHLH
4CL1	TFmatrixID_0174	231	+	GCACTtgg	bHLH
4CL1	TFmatrixID_0174	244	+	GCAAGagc	bHLH
4CL1	TFmatrixID_0174	431	+	GCACCtgc	bHLH
4CL1	TFmatrixID_0174	431	-	gcaCCTGC	bHLH
4CL1	TFmatrixID_0174	835	-	caaCGTGC	bHLH
4CL1	TFmatrixID_0174	1034	-	gaaAGTGC	bHLH
4CL1	TFmatrixID_0174	1934	+	GCACCttc	bHLH
4CL1	TFmatrixID_0174	229	+	GCACGtaa	bHLH
4CL1	TFmatrixID_0177	834	-	tcaACGTGca	bZIP; bHLH;bHLH
4CL1	TFmatrixID_0181	720	-	ttaCGTGGa	bZIP
4CL1	TFmatrixID_0182	719	+	tttACGTGgagtc	bZIP
4CL1	TFmatrixID_0182	225	-	ttttgCACGTaac	bZIP
4CL1	TFmatrixID_0184	719	+	tttACGTGga	bZIP
4CL1	TFmatrixID_0185	2002	+	tggCGTCAct	bZIP
4CL1	TFmatrixID_0189	718	-	atttACGTGg	bZIP
4CL1	TFmatrixID_0189	229	+	gCACGTaact	bZIP
4CL1	TFmatrixID_0190	720	-	ttaCGTGGag	bZIP
4CL1	TFmatrixID_0192	720	-	ttaCGTGGa	bZIP
4CL1	TFmatrixID_0193	658	+	ACATGtga	bZIP
4CL1	TFmatrixID_0193	682	+	ACACCtgt	bZIP
4CL1	TFmatrixID_0193	682	-	acaCCTGT	bZIP
4CL1	TFmatrixID_0193	952	+	ACACAttt	bZIP
4CL1	TFmatrixID_0193	216	-	ataAGTGT	bZIP
4CL1	TFmatrixID_0193	619	-	acgAGTGT	bZIP
4CL1	TFmatrixID_0193	985	+	ACACAagt	bZIP
4CL1	TFmatrixID_0193	1268	-	ataCTTGT	bZIP
4CL1	TFmatrixID_0193	1660	+	ACAAGtat	bZIP
4CL1	TFmatrixID_0193	1911	+	ACACTtgt	bZIP
4CL1	TFmatrixID_0193	1911	-	acaCTTGT	bZIP
4CL1	TFmatrixID_0193	2091	+	ACACGact	bZIP
4CL1	TFmatrixID_0194	720	-	ttACGTGgag	bZIP
4CL1	TFmatrixID_0195	2002	+	tggCGTCAct	bZIP
4CL1	TFmatrixID_0195	1403	+	ctcCGTCAct	bZIP
4CL1	TFmatrixID_0199	2002	+	tggCGTCAct	bZIP
4CL1	TFmatrixID_0199	1403	+	ctcCGTCAct	bZIP
4CL1	TFmatrixID_0200	719	-	tttACGTGgag	bZIP
4CL1	TFmatrixID_0201	720	-	ttACGTGg	bZIP
4CL1	TFmatrixID_0211	763	+	tACACTc	C2H2
4CL1	TFmatrixID_0211	1128	+	aACACTa	C2H2
4CL1	TFmatrixID_0211	1167	-	tAGTGTa	C2H2
4CL1	TFmatrixID_0211	1177	-	tAGTGTa	C2H2
4CL1	TFmatrixID_0211	218	-	aAGTGTt	C2H2
4CL1	TFmatrixID_0211	621	-	gAGTGTg	C2H2
4CL1	TFmatrixID_0211	1248	-	aAGTGTt	C2H2
4CL1	TFmatrixID_0211	1910	+	gACACTt	C2H2
4CL1	TFmatrixID_0213	763	+	tACACTc	C2H2
4CL1	TFmatrixID_0213	1128	+	aACACTa	C2H2
4CL1	TFmatrixID_0213	1167	-	tAGTGTa	C2H2
4CL1	TFmatrixID_0213	1177	-	tAGTGTa	C2H2
4CL1	TFmatrixID_0213	218	-	aAGTGTt	C2H2
4CL1	TFmatrixID_0213	621	-	gAGTGTg	C2H2
4CL1	TFmatrixID_0213	1248	-	aAGTGTt	C2H2
4CL1	TFmatrixID_0213	1910	+	gACACTt	C2H2
4CL1	TFmatrixID_0214	760	+	aattACACTcaat	C2H2
4CL1	TFmatrixID_0214	1164	-	ctatAGTGTagtt	C2H2
4CL1	TFmatrixID_0214	1174	-	gtttAGTGTagta	C2H2
4CL1	TFmatrixID_0319	521	-	ttTATCCttt	MYB;SANT
4CL1	TFmatrixID_0319	864	+	aaaGGATAac	MYB;SANT
4CL1	TFmatrixID_0319	1098	-	atTATCCaag	MYB;SANT
4CL1	TFmatrixID_0319	38	+	ttcGGATAat	MYB;SANT
4CL1	TFmatrixID_0319	1539	-	ttTATCCaat	MYB;SANT
4CL1	TFmatrixID_0322	1454	+	tggTAGGTaa	MYB;SANT
4CL1	TFmatrixID_0322	282	+	tggTAGGTgt	MYB;SANT
4CL1	TFmatrixID_0326	520	+	tttTATCCtt	MYB;SANT
4CL1	TFmatrixID_0326	865	-	aaGGATAact	MYB;SANT
4CL1	TFmatrixID_0326	1097	+	tatTATCCaa	MYB;SANT
4CL1	TFmatrixID_0326	1342	-	tgGGATAaac	MYB;SANT
4CL1	TFmatrixID_0326	39	-	tcGGATAata	MYB;SANT
4CL1	TFmatrixID_0326	1538	+	tttTATCCaa	MYB;SANT
4CL1	TFmatrixID_0327	853	-	gaGATTCttt	MYB;SANT
4CL1	TFmatrixID_0327	1111	-	caGATTCatg	MYB;SANT
4CL1	TFmatrixID_0327	1317	+	gctGAATCta	MYB;SANT
4CL1	TFmatrixID_0327	24	-	caGATTCaaa	MYB;SANT
4CL1	TFmatrixID_0328	521	-	ttTATCCt	MYB;SANT
4CL1	TFmatrixID_0328	866	+	aGGATAac	MYB;SANT
4CL1	TFmatrixID_0328	1098	-	atTATCCa	MYB;SANT
4CL1	TFmatrixID_0328	40	+	cGGATAat	MYB;SANT
4CL1	TFmatrixID_0328	1539	-	ttTATCCa	MYB;SANT
4CL1	TFmatrixID_0331	520	+	tttTATCCtt	MYB;SANT
4CL1	TFmatrixID_0331	865	-	aaGGATAact	MYB;SANT
4CL1	TFmatrixID_0331	1097	+	tatTATCCaa	MYB;SANT
4CL1	TFmatrixID_0331	39	-	tcGGATAata	MYB;SANT
4CL1	TFmatrixID_0331	1538	+	tttTATCCaa	MYB;SANT
4CL1	TFmatrixID_0335	521	-	ttTATCCttt	MYB;SANT
4CL1	TFmatrixID_0335	864	+	aaaGGATAac	MYB;SANT
4CL1	TFmatrixID_0335	1098	-	atTATCCaag	MYB;SANT
4CL1	TFmatrixID_0335	1341	+	ttgGGATAaa	MYB;SANT
4CL1	TFmatrixID_0335	38	+	ttcGGATAat	MYB;SANT
4CL1	TFmatrixID_0335	1539	-	ttTATCCaat	MYB;SANT
4CL1	TFmatrixID_0336	1387	+	tagTAGGTgaa	MYB;SANT
4CL1	TFmatrixID_0336	1454	+	tggTAGGTaaa	MYB;SANT
4CL1	TFmatrixID_0336	282	+	tggTAGGTgtt	MYB;SANT
4CL1	TFmatrixID_0337	853	-	gaGATTCttt	MYB;SANT
4CL1	TFmatrixID_0337	1317	+	gctGAATCta	MYB;SANT
4CL1	TFmatrixID_0338	853	-	gaGATTCttt	MYB;SANT
4CL1	TFmatrixID_0338	1111	-	caGATTCatg	MYB;SANT
4CL1	TFmatrixID_0338	1317	+	gctGAATCta	MYB;SANT
4CL1	TFmatrixID_0338	24	-	caGATTCaaa	MYB;SANT
4CL1	TFmatrixID_0339	864	+	aaaGGATAact	MYB;SANT
4CL1	TFmatrixID_0339	38	+	ttcGGATAata	MYB;SANT
4CL1	TFmatrixID_0339	157	+	tacGGATAttt	MYB;SANT
4CL1	TFmatrixID_0340	853	-	gaGATTCttt	MYB;SANT
4CL1	TFmatrixID_0341	853	-	gAGATTcttt	MYB;SANT
4CL1	TFmatrixID_0341	1317	+	gctgAATCTa	MYB;SANT
4CL1	TFmatrixID_0341	24	-	cAGATTcaaa	MYB;SANT
4CL1	TFmatrixID_0342	926	+	tagGAATCa	MYB;SANT
4CL1	TFmatrixID_0344	853	-	gaGATTCttt	MYB;SANT
4CL1	TFmatrixID_0344	1111	-	caGATTCatg	MYB;SANT
4CL1	TFmatrixID_0344	1317	+	gctGAATCta	MYB;SANT
4CL1	TFmatrixID_0344	24	-	caGATTCaaa	MYB;SANT
4CL1	TFmatrixID_0345	853	-	gaGATTCttt	MYB;SANT
4CL1	TFmatrixID_0345	926	+	tagGAATCac	MYB;SANT
4CL1	TFmatrixID_0348	545	-	gAAGATccat	MYB;SANT
4CL1	TFmatrixID_0349	564	+	ctgaAATCTc	MYB;SANT
4CL1	TFmatrixID_0349	1368	-	cAGATTgccg	MYB;SANT
4CL1	TFmatrixID_0352	1388	+	agTAGGTg	MYB;SANT
4CL1	TFmatrixID_0352	1455	+	ggTAGGTa	MYB;SANT
4CL1	TFmatrixID_0352	2023	-	cACCTAcg	MYB;SANT
4CL1	TFmatrixID_0352	283	+	ggTAGGTg	MYB;SANT
4CL1	TFmatrixID_0357	1963	+	agAATATttc	MYB;SANT
4CL1	TFmatrixID_0357	1963	-	agaATATTtc	MYB;SANT
4CL1	TFmatrixID_0357	30	+	caAATATttt	MYB;SANT
4CL1	TFmatrixID_0357	30	-	caaATATTtt	MYB;SANT
4CL1	TFmatrixID_0358	925	+	atagGAATCa	MYB;SANT
4CL1	TFmatrixID_0361	520	+	ttTTATCctt	MYB;SANT
4CL1	TFmatrixID_0361	865	-	aagGATAAct	MYB;SANT
4CL1	TFmatrixID_0361	1097	+	taTTATCcaa	MYB;SANT
4CL1	TFmatrixID_0361	1342	-	tggGATAAac	MYB;SANT
4CL1	TFmatrixID_0361	39	-	tcgGATAAta	MYB;SANT
4CL1	TFmatrixID_0361	1538	+	ttTTATCcaa	MYB;SANT
4CL1	TFmatrixID_0362	440	+	gctgTATCTccca	MYB;SANT
4CL1	TFmatrixID_0362	647	-	gaaaAGATAtgac	MYB;SANT
4CL1	TFmatrixID_0367	853	-	gaGATTCttt	MYB;SANT
4CL1	TFmatrixID_0368	853	-	gaGATTCttt	MYB;SANT
4CL1	TFmatrixID_0369	650	-	aaGATATga	MYB;SANT
4CL1	TFmatrixID_0369	159	-	cgGATATtt	MYB;SANT
4CL1	TFmatrixID_0371	853	-	gaGATTCttt	MYB;SANT
4CL1	TFmatrixID_0371	1111	-	caGATTCatg	MYB;SANT
4CL1	TFmatrixID_0371	1317	+	gctGAATCta	MYB;SANT
4CL1	TFmatrixID_0371	24	-	caGATTCaaa	MYB;SANT
4CL1	TFmatrixID_0372	1097	+	tatTATCCa	MYB;SANT
4CL1	TFmatrixID_0372	40	-	cGGATAata	MYB;SANT
4CL1	TFmatrixID_0372	1538	+	tttTATCCa	MYB;SANT
4CL1	TFmatrixID_0374	863	+	aaaaGGATAactt	MYB;SANT
4CL1	TFmatrixID_0374	1096	-	atatTATCCaaga	MYB;SANT
4CL1	TFmatrixID_0374	37	+	tttcGGATAataa	MYB;SANT
4CL1	TFmatrixID_0374	1537	-	atttTATCCaatt	MYB;SANT
4CL1	TFmatrixID_0382	1532	+	agGTCAAcc	NAC; NAM
4CL1	TFmatrixID_0382	1566	-	taTTGACcc	NAC; NAM
4CL1	TFmatrixID_0382	1919	-	atTTGACta	NAC; NAM
4CL1	TFmatrixID_0384	560	+	gTTACTgaa	NAC; NAM
4CL1	TFmatrixID_0384	1251	-	tttAGTAAa	NAC; NAM
4CL1	TFmatrixID_0384	822	+	aTTACTaat	NAC; NAM
4CL1	TFmatrixID_0384	966	+	cTTACTaaa	NAC; NAM
4CL1	TFmatrixID_0384	1156	-	tttAGTAAt	NAC; NAM
4CL1	TFmatrixID_0384	1342	-	ctaAGTAAa	NAC; NAM
4CL1	TFmatrixID_0424	1570	+	gacCCCACca	TCP
4CL1	TFmatrixID_0426	1568	+	ttgacCCCAC	TCP
4CL1	TFmatrixID_0429	1570	+	gacCCCAC	TCP
4CL1	TFmatrixID_0431	1570	+	gacCCCAC	TCP
4CL1	TFmatrixID_0437	1569	+	tgacCCCACc	TCP
4CL1	TFmatrixID_0438	1569	+	tgacCCCAC	TCP
4CL1	TFmatrixID_0442	1532	+	agGTCAAcct	WRKY
4CL1	TFmatrixID_0443	1532	+	agGTCAAc	WRKY
4CL1	TFmatrixID_0444	1531	+	cagGTCAAcc	WRKY
4CL1	TFmatrixID_0444	1919	-	atTTGACtat	WRKY
4CL1	TFmatrixID_0445	1532	+	agGTCAAc	WRKY
4CL1	TFmatrixID_0445	1567	-	aTTGACcc	WRKY
4CL1	TFmatrixID_0445	1920	-	tTTGACta	WRKY
4CL1	TFmatrixID_0446	1532	+	agGTCAAcct	WRKY
4CL1	TFmatrixID_0447	1531	+	cagGTCAAcc	WRKY
4CL1	TFmatrixID_0448	1531	+	cagGTCAAcct	WRKY
4CL1	TFmatrixID_0448	1565	-	ctaTTGACccc	WRKY
4CL1	TFmatrixID_0449	1532	+	agGTCAAc	WRKY
4CL1	TFmatrixID_0449	1567	-	aTTGACcc	WRKY
4CL1	TFmatrixID_0450	1531	+	cagGTCAAcc	WRKY
4CL1	TFmatrixID_0451	1531	+	cagGTCAAcc	WRKY
4CL1	TFmatrixID_0451	1919	-	atTTGACtat	WRKY
4CL1	TFmatrixID_0453	1533	+	gGTCAAcc	WRKY
4CL1	TFmatrixID_0454	1531	+	cagGTCAAcc	WRKY
4CL1	TFmatrixID_0454	1919	-	atTTGACtat	WRKY
4CL1	TFmatrixID_0455	1531	+	cagGTCAAcct	WRKY
4CL1	TFmatrixID_0456	1531	+	cagGTCAAcc	WRKY
4CL1	TFmatrixID_0457	1532	+	agGTCAAcct	WRKY
4CL1	TFmatrixID_0457	1918	-	tatTTGACta	WRKY
4CL1	TFmatrixID_0458	1531	+	cagGTCAAcc	WRKY
4CL1	TFmatrixID_0458	1566	-	taTTGACccc	WRKY
4CL1	TFmatrixID_0459	1532	+	agGTCAAc	WRKY
4CL1	TFmatrixID_0459	1920	-	tTTGACta	WRKY
4CL1	TFmatrixID_0460	1532	+	agGTCAAc	WRKY
4CL1	TFmatrixID_0460	1920	-	tTTGACta	WRKY
4CL1	TFmatrixID_0461	1533	+	gGTCAAcctc	WRKY
4CL1	TFmatrixID_0462	1532	+	agGTCAAcc	WRKY
4CL1	TFmatrixID_0463	1531	+	cagGTCAAcc	WRKY
4CL1	TFmatrixID_0463	1566	-	taTTGACccc	WRKY
4CL1	TFmatrixID_0464	1532	+	agGTCAAcc	WRKY
4CL1	TFmatrixID_0465	1532	+	agGTCAAc	WRKY
4CL1	TFmatrixID_0465	1567	-	aTTGACcc	WRKY
4CL1	TFmatrixID_0466	1531	+	cagGTCAAcc	WRKY
4CL1	TFmatrixID_0467	1531	+	cagGTCAAcctcc	WRKY
4CL1	TFmatrixID_0467	1563	-	aactaTTGACccc	WRKY
4CL1	TFmatrixID_0468	1532	+	agGTCAAcc	WRKY
4CL1	TFmatrixID_0468	1566	-	taTTGACcc	WRKY
4CL1	TFmatrixID_0469	547	+	agatCCATAaattgttac	MADS box
4CL1	TFmatrixID_0489	720	-	ttACGTGg	bZIP
4CL1	TFmatrixID_0503	605	+	tgtaaaataaattAGAAAgaa	MADS box
4CL1	TFmatrixID_0503	1641	-	cctTTTCTttttttaatcctt	MADS box
4CL1	TFmatrixID_0508	450	-	ccaagTTTTGg	MADS box
4CL1	TFmatrixID_0508	1804	+	cCAAAAcagag	MADS box
4CL1	TFmatrixID_0508	1714	-	ccataTTTTGg	MADS box
4CL1	TFmatrixID_0509	1115	+	ttCATGCag	B3
4CL1	TFmatrixID_0509	1937	-	agGCATGca	B3
4CL1	TFmatrixID_0509	1938	+	ggCATGCat	B3
4CL1	TFmatrixID_0518	49	+	aactgaaATGATttcataa	bZIP; Homeodomain; HD-ZIP
4CL1	TFmatrixID_0518	658	+	acatgtgATGATtgattgt	bZIP; Homeodomain; HD-ZIP
4CL1	TFmatrixID_0518	1300	-	gatggctATCATtattaat	bZIP; Homeodomain; HD-ZIP
4CL1	TFmatrixID_0524	2027	+	tacGCTGAggt	MYB;SANT
4CL1	TFmatrixID_0533	2002	+	tggCGTCActg	bZIP
4CL1	TFmatrixID_0534	1528	+	tttcagGTCAA	WRKY
4CL1	TFmatrixID_0534	1568	-	TTGACcccacc	WRKY
4CL1	TFmatrixID_0537	547	+	agatCCATAaattgttac	MADS box
4CL1	TFmatrixID_0538	547	+	agatCCATAaattgttac	MADS box
4CL1	TFmatrixID_0538	1710	+	ttttCCATAttttggcat	MADS box
4CL1	TFmatrixID_0542	49	+	aactgaaATGATttcataa	bZIP; Homeodomain; HD-ZIP
4CL1	TFmatrixID_0542	658	+	acatgtgATGATtgattgt	bZIP; Homeodomain; HD-ZIP
4CL1	TFmatrixID_0542	1300	-	gatggctATCATtattaat	bZIP; Homeodomain; HD-ZIP
4CL1	TFmatrixID_0547	2027	+	tacGCTGAggt	MYB;SANT
4CL1	TFmatrixID_0172	228	+	tgCACGTaac	bHLH
4CL1	TFmatrixID_0176	1447	+	tcaACTTGt	bHLH
4CL1	TFmatrixID_0176	1910	+	gacACTTGt	bHLH
4CL1	TFmatrixID_0210	412	-	AGTTCaaa	C2H2
4CL1	TFmatrixID_0210	1191	+	tttGAACT	C2H2
4CL1	TFmatrixID_0215	621	-	gAGTGTg	C2H2
4CL1	TFmatrixID_0219	621	-	gAGTGTg	C2H2
4CL1	TFmatrixID_0320	159	+	cgGATATtt	MYB;SANT
4CL1	TFmatrixID_0320	859	-	taATATCat	MYB;SANT
4CL1	TFmatrixID_0323	159	-	cgGATATtta	MYB;SANT
4CL1	TFmatrixID_0323	858	+	ataATATCat	MYB;SANT
4CL1	TFmatrixID_0364	160	-	gGATATtt	MYB;SANT
4CL1	TFmatrixID_0381	230	-	cACGTAac	NAC; NAM
4CL1	TFmatrixID_0394	1864	+	aaaTTGCGttc	NAC; NAM
4CL1	TFmatrixID_0398	405	+	agGTACGag	SBP
4CL1	TFmatrixID_0398	980	-	ttCGTACac	SBP
4CL1	TFmatrixID_0399	405	+	agGTACGagt	SBP
4CL1	TFmatrixID_0399	979	-	cttCGTACac	SBP
4CL1	TFmatrixID_0400	404	+	aagGTACGa	SBP
4CL1	TFmatrixID_0400	981	-	tCGTACaca	SBP
4CL1	TFmatrixID_0401	979	-	cttCGTACacaa	SBP
4CL1	TFmatrixID_0402	406	+	gGTACGagt	SBP
4CL1	TFmatrixID_0402	979	-	cttCGTACa	SBP
4CL1	TFmatrixID_0403	980	+	ttCGTACaca	SBP
4CL1	TFmatrixID_0404	980	-	ttCGTACac	SBP
4CL1	TFmatrixID_0405	406	+	gGTACGag	SBP
4CL1	TFmatrixID_0405	980	-	ttCGTACa	SBP
4CL1	TFmatrixID_0406	406	+	gGTACGagt	SBP
4CL1	TFmatrixID_0406	979	-	cttCGTACa	SBP
4CL1	TFmatrixID_0407	406	+	gGTACGa	SBP
4CL1	TFmatrixID_0407	981	-	tCGTACa	SBP
4CL1	TFmatrixID_0408	980	-	ttCGTACac	SBP
4CL1	TFmatrixID_0410	405	+	agGTACGag	SBP
4CL1	TFmatrixID_0410	980	-	ttCGTACac	SBP
4CL1	TFmatrixID_0411	403	+	caagGTACGa	SBP
4CL1	TFmatrixID_0411	981	-	tCGTACacaa	SBP
4CL1	TFmatrixID_0420	533	+	ttGGGCCctc	TCP
4CL1	TFmatrixID_0420	533	-	ttgGGCCCtc	TCP
4CL1	TFmatrixID_0425	533	+	ttGGGCCctc	TCP
4CL1	TFmatrixID_0425	533	-	ttgGGCCCtc	TCP
4CL1	TFmatrixID_0434	533	+	ttGGGCCctc	TCP
4CL1	TFmatrixID_0434	533	-	ttgGGCCCtc	TCP
4CL1	TFmatrixID_0452	1918	-	tatTTGACta	WRKY
4CL1	TFmatrixID_0493	1711	-	TTTCCatattttggc	MADS box
4CL1	TFmatrixID_0499	1756	-	ccttaattttttTTTTTtttc	MADS box
4CL1	TFmatrixID_0499	1757	-	cttaatttttttTTTTTttct	MADS box
4CL1	TFmatrixID_0500	1664	-	gtaTTTCCttcttcagcaga	MADS box
4CL1	TFmatrixID_0500	1708	-	ggtTTTCCatattttggcat	MADS box
4CL1	TFmatrixID_0501	1712	-	ttccataTTTTGgca	MADS box
4CL1	TFmatrixID_0510	1937	-	aggCATGCa	B3
4CL1	TFmatrixID_0510	1938	+	gGCATGcat	B3
4CL1	TFmatrixID_0521	279	+	ttttGGTAGgtgt	MYB;SANT
4CL1	TFmatrixID_0522	401	+	ttcaagGTACGagttc	SBP
4CL1	TFmatrixID_0522	977	-	gtcttCGTACacaagt	SBP
4CL1	TFmatrixID_0531	975	-	atgtcttCGTACacaagtt	SBP
4CL2	TFmatrixID_0124	1669	-	tttCAGGTca	B3
4CL2	TFmatrixID_0124	291	+	caACCTGaaa	B3
4CL2	TFmatrixID_0157	977	+	aACGTGc	bHLH
4CL2	TFmatrixID_0159	977	+	aACGTGc	bZIP; bHLH;bHLH
4CL2	TFmatrixID_0161	975	+	tcaACGTGc	bHLH
4CL2	TFmatrixID_0169	975	-	tcaACGTGca	bHLH
4CL2	TFmatrixID_0174	147	-	ggaAGTGC	bHLH
4CL2	TFmatrixID_0174	372	+	GCACTtgg	bHLH
4CL2	TFmatrixID_0174	385	+	GCAAGagc	bHLH
4CL2	TFmatrixID_0174	572	+	GCACCtgc	bHLH
4CL2	TFmatrixID_0174	572	-	gcaCCTGC	bHLH
4CL2	TFmatrixID_0174	976	-	caaCGTGC	bHLH
4CL2	TFmatrixID_0174	1175	-	gaaAGTGC	bHLH
4CL2	TFmatrixID_0174	2075	+	GCACCttc	bHLH
4CL2	TFmatrixID_0174	219	+	GCACTtac	bHLH
4CL2	TFmatrixID_0174	254	-	ggaTGTGC	bHLH
4CL2	TFmatrixID_0174	284	+	GCAGGggc	bHLH
4CL2	TFmatrixID_0174	699	+	GCACAggc	bHLH
4CL2	TFmatrixID_0174	1110	+	TCACGtac	bHLH
4CL2	TFmatrixID_0174	1110	-	tcaCGTAC	bHLH
4CL2	TFmatrixID_0174	1634	-	tcaCTTGC	bHLH
4CL2	TFmatrixID_0174	1670	+	GCAAGtgg	bHLH
4CL2	TFmatrixID_0177	975	-	tcaACGTGca	bZIP; bHLH;bHLH
4CL2	TFmatrixID_0181	861	-	ttaCGTGGa	bZIP
4CL2	TFmatrixID_0182	860	+	tttACGTGgagtc	bZIP
4CL2	TFmatrixID_0184	860	+	tttACGTGga	bZIP
4CL2	TFmatrixID_0189	859	-	atttACGTGg	bZIP
4CL2	TFmatrixID_0190	861	-	ttaCGTGGag	bZIP
4CL2	TFmatrixID_0192	861	-	ttaCGTGGa	bZIP
4CL2	TFmatrixID_0193	799	+	ACATGtga	bZIP
4CL2	TFmatrixID_0193	823	+	ACACCtgt	bZIP
4CL2	TFmatrixID_0193	823	-	acaCCTGT	bZIP
4CL2	TFmatrixID_0193	1093	+	ACACAttt	bZIP
4CL2	TFmatrixID_0193	173	-	accCTTGT	bZIP
4CL2	TFmatrixID_0193	971	-	aaaAGTGT	bZIP
4CL2	TFmatrixID_0193	1248	+	ACAAGtgg	bZIP
4CL2	TFmatrixID_0193	1354	-	aaaCTTGT	bZIP
4CL2	TFmatrixID_0193	1403	-	ataCCTGT	bZIP
4CL2	TFmatrixID_0193	1485	+	ACATGtga	bZIP
4CL2	TFmatrixID_0193	1654	+	ACATGtat	bZIP
4CL2	TFmatrixID_0193	1749	-	agaCATGT	bZIP
4CL2	TFmatrixID_0193	1751	+	ACATGtgt	bZIP
4CL2	TFmatrixID_0193	1751	-	acaTGTGT	bZIP
4CL2	TFmatrixID_0193	1771	-	ataTGTGT	bZIP
4CL2	TFmatrixID_0193	1837	-	atgCGTGT	bZIP
4CL2	TFmatrixID_0193	1869	-	ataTGTGT	bZIP
4CL2	TFmatrixID_0193	1904	-	ataTGTGT	bZIP
4CL2	TFmatrixID_0193	1919	+	ACACAtgt	bZIP
4CL2	TFmatrixID_0193	1919	-	acaCATGT	bZIP
4CL2	TFmatrixID_0193	2009	-	ccaAGTGT	bZIP
4CL2	TFmatrixID_0194	861	-	ttACGTGgag	bZIP
4CL2	TFmatrixID_0200	860	-	tttACGTGgag	bZIP
4CL2	TFmatrixID_0201	861	-	ttACGTGg	bZIP
4CL2	TFmatrixID_0211	904	+	tACACTc	C2H2
4CL2	TFmatrixID_0211	1269	+	aACACTa	C2H2
4CL2	TFmatrixID_0211	1308	-	tAGTGTa	C2H2
4CL2	TFmatrixID_0211	1318	-	tAGTGTa	C2H2
4CL2	TFmatrixID_0211	973	-	aAGTGTt	C2H2
4CL2	TFmatrixID_0211	2011	-	aAGTGTg	C2H2
4CL2	TFmatrixID_0213	904	+	tACACTc	C2H2
4CL2	TFmatrixID_0213	1269	+	aACACTa	C2H2
4CL2	TFmatrixID_0213	1308	-	tAGTGTa	C2H2
4CL2	TFmatrixID_0213	1318	-	tAGTGTa	C2H2
4CL2	TFmatrixID_0213	973	-	aAGTGTt	C2H2
4CL2	TFmatrixID_0213	2011	-	aAGTGTg	C2H2
4CL2	TFmatrixID_0214	901	+	aattACACTcaat	C2H2
4CL2	TFmatrixID_0214	1305	-	ctatAGTGTagtt	C2H2
4CL2	TFmatrixID_0214	1315	-	gtttAGTGTagta	C2H2
4CL2	TFmatrixID_0319	662	-	ttTATCCttt	MYB;SANT
4CL2	TFmatrixID_0319	1005	+	aaaGGATAac	MYB;SANT
4CL2	TFmatrixID_0319	1239	-	atTATCCaag	MYB;SANT
4CL2	TFmatrixID_0322	1595	+	tggTAGGTaa	MYB;SANT
4CL2	TFmatrixID_0322	1495	+	agcTAGGTat	MYB;SANT
4CL2	TFmatrixID_0324	54	+	gGAATCtc	MYB;SANT
4CL2	TFmatrixID_0324	1699	-	gaGATTCc	MYB;SANT
4CL2	TFmatrixID_0326	661	+	tttTATCCtt	MYB;SANT
4CL2	TFmatrixID_0326	1006	-	aaGGATAact	MYB;SANT
4CL2	TFmatrixID_0326	1238	+	tatTATCCaa	MYB;SANT
4CL2	TFmatrixID_0326	1483	-	tgGGATAaac	MYB;SANT
4CL2	TFmatrixID_0326	1993	-	agGGATAaat	MYB;SANT
4CL2	TFmatrixID_0327	52	+	atgGAATCtc	MYB;SANT
4CL2	TFmatrixID_0327	994	-	gaGATTCttt	MYB;SANT
4CL2	TFmatrixID_0327	1252	-	caGATTCatg	MYB;SANT
4CL2	TFmatrixID_0327	1458	+	gctGAATCta	MYB;SANT
4CL2	TFmatrixID_0327	1699	-	gaGATTCcat	MYB;SANT
4CL2	TFmatrixID_0328	662	-	ttTATCCt	MYB;SANT
4CL2	TFmatrixID_0328	1007	+	aGGATAac	MYB;SANT
4CL2	TFmatrixID_0328	1239	-	atTATCCa	MYB;SANT
4CL2	TFmatrixID_0331	661	+	tttTATCCtt	MYB;SANT
4CL2	TFmatrixID_0331	1006	-	aaGGATAact	MYB;SANT
4CL2	TFmatrixID_0331	1238	+	tatTATCCaa	MYB;SANT
4CL2	TFmatrixID_0335	662	-	ttTATCCttt	MYB;SANT
4CL2	TFmatrixID_0335	1005	+	aaaGGATAac	MYB;SANT
4CL2	TFmatrixID_0335	1239	-	atTATCCaag	MYB;SANT
4CL2	TFmatrixID_0335	1482	+	ttgGGATAaa	MYB;SANT
4CL2	TFmatrixID_0336	1528	+	tagTAGGTgaa	MYB;SANT
4CL2	TFmatrixID_0336	1595	+	tggTAGGTaaa	MYB;SANT
4CL2	TFmatrixID_0336	1454	-	ttcACCTAact	MYB;SANT
4CL2	TFmatrixID_0336	1495	+	agcTAGGTata	MYB;SANT
4CL2	TFmatrixID_0336	1909	+	tgtTAGGTtga	MYB;SANT
4CL2	TFmatrixID_0337	52	+	atgGAATCtc	MYB;SANT
4CL2	TFmatrixID_0337	994	-	gaGATTCttt	MYB;SANT
4CL2	TFmatrixID_0337	1458	+	gctGAATCta	MYB;SANT
4CL2	TFmatrixID_0337	1699	-	gaGATTCcat	MYB;SANT
4CL2	TFmatrixID_0338	52	+	atgGAATCtc	MYB;SANT
4CL2	TFmatrixID_0338	994	-	gaGATTCttt	MYB;SANT
4CL2	TFmatrixID_0338	1252	-	caGATTCatg	MYB;SANT
4CL2	TFmatrixID_0338	1458	+	gctGAATCta	MYB;SANT
4CL2	TFmatrixID_0338	1699	-	gaGATTCcat	MYB;SANT
4CL2	TFmatrixID_0339	1005	+	aaaGGATAact	MYB;SANT
4CL2	TFmatrixID_0339	241	+	atcGGATAtgt	MYB;SANT
4CL2	TFmatrixID_0339	433	-	aggTATCCtga	MYB;SANT
4CL2	TFmatrixID_0340	52	+	atgGAATCtc	MYB;SANT
4CL2	TFmatrixID_0340	994	-	gaGATTCttt	MYB;SANT
4CL2	TFmatrixID_0340	1699	-	gaGATTCcat	MYB;SANT
4CL2	TFmatrixID_0341	52	+	atggAATCTc	MYB;SANT
4CL2	TFmatrixID_0341	994	-	gAGATTcttt	MYB;SANT
4CL2	TFmatrixID_0341	1458	+	gctgAATCTa	MYB;SANT
4CL2	TFmatrixID_0341	1699	-	gAGATTccat	MYB;SANT
4CL2	TFmatrixID_0342	52	+	atgGAATCt	MYB;SANT
4CL2	TFmatrixID_0342	1067	+	tagGAATCa	MYB;SANT
4CL2	TFmatrixID_0342	1700	-	aGATTCcat	MYB;SANT
4CL2	TFmatrixID_0344	52	+	atgGAATCtc	MYB;SANT
4CL2	TFmatrixID_0344	994	-	gaGATTCttt	MYB;SANT
4CL2	TFmatrixID_0344	1252	-	caGATTCatg	MYB;SANT
4CL2	TFmatrixID_0344	1458	+	gctGAATCta	MYB;SANT
4CL2	TFmatrixID_0344	1699	-	gaGATTCcat	MYB;SANT
4CL2	TFmatrixID_0345	52	+	atgGAATCtc	MYB;SANT
4CL2	TFmatrixID_0345	994	-	gaGATTCttt	MYB;SANT
4CL2	TFmatrixID_0345	1067	+	tagGAATCac	MYB;SANT
4CL2	TFmatrixID_0345	1699	-	gaGATTCcat	MYB;SANT
4CL2	TFmatrixID_0348	686	-	gAAGATccat	MYB;SANT
4CL2	TFmatrixID_0348	1572	+	ctggATCTTc	MYB;SANT
4CL2	TFmatrixID_0348	2040	+	cagtATCTTc	MYB;SANT
4CL2	TFmatrixID_0349	52	+	atggAATCTc	MYB;SANT
4CL2	TFmatrixID_0349	705	+	ctgaAATCTc	MYB;SANT
4CL2	TFmatrixID_0349	1509	-	cAGATTgccg	MYB;SANT
4CL2	TFmatrixID_0349	1699	-	gAGATTccat	MYB;SANT
4CL2	TFmatrixID_0351	52	+	atgGAATCtc	MYB;SANT
4CL2	TFmatrixID_0351	1699	-	gaGATTCcat	MYB;SANT
4CL2	TFmatrixID_0352	1529	+	agTAGGTg	MYB;SANT
4CL2	TFmatrixID_0352	1596	+	ggTAGGTa	MYB;SANT
4CL2	TFmatrixID_0358	51	+	gatgGAATCt	MYB;SANT
4CL2	TFmatrixID_0358	1066	+	atagGAATCa	MYB;SANT
4CL2	TFmatrixID_0358	1700	-	aGATTCcatg	MYB;SANT
4CL2	TFmatrixID_0359	52	+	atgGAATCtc	MYB;SANT
4CL2	TFmatrixID_0359	1699	-	gaGATTCcat	MYB;SANT
4CL2	TFmatrixID_0361	661	+	ttTTATCctt	MYB;SANT
4CL2	TFmatrixID_0361	1006	-	aagGATAAct	MYB;SANT
4CL2	TFmatrixID_0361	1238	+	taTTATCcaa	MYB;SANT
4CL2	TFmatrixID_0361	1483	-	tggGATAAac	MYB;SANT
4CL2	TFmatrixID_0361	1993	-	aggGATAAat	MYB;SANT
4CL2	TFmatrixID_0362	581	+	gctgTATCTccca	MYB;SANT
4CL2	TFmatrixID_0362	788	-	gaaaAGATAtgac	MYB;SANT
4CL2	TFmatrixID_0362	1765	-	ttatAGATAtgtg	MYB;SANT
4CL2	TFmatrixID_0362	2039	+	acagTATCTtcaa	MYB;SANT
4CL2	TFmatrixID_0367	52	+	atgGAATCtc	MYB;SANT
4CL2	TFmatrixID_0367	994	-	gaGATTCttt	MYB;SANT
4CL2	TFmatrixID_0367	1699	-	gaGATTCcat	MYB;SANT
4CL2	TFmatrixID_0368	52	+	atgGAATCtc	MYB;SANT
4CL2	TFmatrixID_0368	994	-	gaGATTCttt	MYB;SANT
4CL2	TFmatrixID_0368	1699	-	gaGATTCcat	MYB;SANT
4CL2	TFmatrixID_0369	791	-	aaGATATga	MYB;SANT
4CL2	TFmatrixID_0369	860	+	aaATATCat	MYB;SANT
4CL2	TFmatrixID_0369	1768	-	taGATATgt	MYB;SANT
4CL2	TFmatrixID_0371	52	+	atgGAATCtc	MYB;SANT
4CL2	TFmatrixID_0371	994	-	gaGATTCttt	MYB;SANT
4CL2	TFmatrixID_0371	1252	-	caGATTCatg	MYB;SANT
4CL2	TFmatrixID_0371	1458	+	gctGAATCta	MYB;SANT
4CL2	TFmatrixID_0371	1699	-	gaGATTCcat	MYB;SANT
4CL2	TFmatrixID_0372	1238	+	tatTATCCa	MYB;SANT
4CL2	TFmatrixID_0374	1004	+	aaaaGGATAactt	MYB;SANT
4CL2	TFmatrixID_0374	1237	-	atatTATCCaaga	MYB;SANT
4CL2	TFmatrixID_0382	20	-	ttTTGACtg	NAC; NAM
4CL2	TFmatrixID_0382	1673	+	agGTCAAcc	NAC; NAM
4CL2	TFmatrixID_0382	1707	-	taTTGACcc	NAC; NAM
4CL2	TFmatrixID_0382	1643	-	atTTGACtt	NAC; NAM
4CL2	TFmatrixID_0382	1789	+	taGTCAAta	NAC; NAM
4CL2	TFmatrixID_0384	701	+	gTTACTgaa	NAC; NAM
4CL2	TFmatrixID_0384	1392	-	tttAGTAAa	NAC; NAM
4CL2	TFmatrixID_0384	836	-	tgaAGTAAa	NAC; NAM
4CL2	TFmatrixID_0384	870	-	ttcAGTAAt	NAC; NAM
4CL2	TFmatrixID_0424	1711	+	gacCCCACca	TCP
4CL2	TFmatrixID_0424	1707	-	atGTGGGggc	TCP
4CL2	TFmatrixID_0426	1709	+	ttgacCCCAC	TCP
4CL2	TFmatrixID_0429	1711	+	gacCCCAC	TCP
4CL2	TFmatrixID_0429	1709	-	GTGGGggc	TCP
4CL2	TFmatrixID_0431	1711	+	gacCCCAC	TCP
4CL2	TFmatrixID_0431	1709	-	GTGGGggc	TCP
4CL2	TFmatrixID_0437	1710	+	tgacCCCACc	TCP
4CL2	TFmatrixID_0437	1708	-	tGTGGGggca	TCP
4CL2	TFmatrixID_0437	1732	+	ggctCCCACa	TCP
4CL2	TFmatrixID_0438	1710	+	tgacCCCAC	TCP
4CL2	TFmatrixID_0440	77	+	aGGACCaa	TCP
4CL2	TFmatrixID_0442	1673	+	agGTCAAcct	WRKY
4CL2	TFmatrixID_0442	1913	-	aggTTGACac	WRKY
4CL2	TFmatrixID_0443	1673	+	agGTCAAc	WRKY
4CL2	TFmatrixID_0444	20	-	ttTTGACtga	WRKY
4CL2	TFmatrixID_0444	1672	+	cagGTCAAcc	WRKY
4CL2	TFmatrixID_0444	1643	-	atTTGACttt	WRKY
4CL2	TFmatrixID_0445	21	-	tTTGACtg	WRKY
4CL2	TFmatrixID_0445	1673	+	agGTCAAc	WRKY
4CL2	TFmatrixID_0445	1708	-	aTTGACcc	WRKY
4CL2	TFmatrixID_0445	1644	-	tTTGACtt	WRKY
4CL2	TFmatrixID_0445	1789	+	taGTCAAt	WRKY
4CL2	TFmatrixID_0446	1673	+	agGTCAAcct	WRKY
4CL2	TFmatrixID_0447	1672	+	cagGTCAAcc	WRKY
4CL2	TFmatrixID_0447	1643	-	atTTGACttt	WRKY
4CL2	TFmatrixID_0448	1672	+	cagGTCAAcct	WRKY
4CL2	TFmatrixID_0448	1706	-	ctaTTGACccc	WRKY
4CL2	TFmatrixID_0449	1673	+	agGTCAAc	WRKY
4CL2	TFmatrixID_0449	1708	-	aTTGACcc	WRKY
4CL2	TFmatrixID_0450	1672	+	cagGTCAAcc	WRKY
4CL2	TFmatrixID_0450	1914	-	ggTTGACaca	WRKY
4CL2	TFmatrixID_0451	20	-	ttTTGACtga	WRKY
4CL2	TFmatrixID_0451	1672	+	cagGTCAAcc	WRKY
4CL2	TFmatrixID_0451	1643	-	atTTGACttt	WRKY
4CL2	TFmatrixID_0452	19	-	attTTGACtg	WRKY
4CL2	TFmatrixID_0452	1642	-	tatTTGACtt	WRKY
4CL2	TFmatrixID_0453	1674	+	gGTCAAcc	WRKY
4CL2	TFmatrixID_0453	1914	-	ggTTGACa	WRKY
4CL2	TFmatrixID_0454	1672	+	cagGTCAAcc	WRKY
4CL2	TFmatrixID_0454	1643	-	atTTGACttt	WRKY
4CL2	TFmatrixID_0455	1672	+	cagGTCAAcct	WRKY
4CL2	TFmatrixID_0455	1913	-	aggTTGACaca	WRKY
4CL2	TFmatrixID_0456	1672	+	cagGTCAAcc	WRKY
4CL2	TFmatrixID_0457	1673	+	agGTCAAcct	WRKY
4CL2	TFmatrixID_0457	1642	-	tatTTGACtt	WRKY
4CL2	TFmatrixID_0457	1913	-	aggTTGACac	WRKY
4CL2	TFmatrixID_0458	1672	+	cagGTCAAcc	WRKY
4CL2	TFmatrixID_0458	1707	-	taTTGACccc	WRKY
4CL2	TFmatrixID_0459	1673	+	agGTCAAc	WRKY
4CL2	TFmatrixID_0460	21	-	tTTGACtg	WRKY
4CL2	TFmatrixID_0460	1673	+	agGTCAAc	WRKY
4CL2	TFmatrixID_0460	1644	-	tTTGACtt	WRKY
4CL2	TFmatrixID_0461	1674	+	gGTCAAcctc	WRKY
4CL2	TFmatrixID_0461	1912	-	taggTTGACa	WRKY
4CL2	TFmatrixID_0462	1673	+	agGTCAAcc	WRKY
4CL2	TFmatrixID_0463	1672	+	cagGTCAAcc	WRKY
4CL2	TFmatrixID_0463	1707	-	taTTGACccc	WRKY
4CL2	TFmatrixID_0464	1673	+	agGTCAAcc	WRKY
4CL2	TFmatrixID_0465	1673	+	agGTCAAc	WRKY
4CL2	TFmatrixID_0465	1708	-	aTTGACcc	WRKY
4CL2	TFmatrixID_0466	1672	+	cagGTCAAcc	WRKY
4CL2	TFmatrixID_0467	1672	+	cagGTCAAcctcc	WRKY
4CL2	TFmatrixID_0467	1704	-	aactaTTGACccc	WRKY
4CL2	TFmatrixID_0468	1673	+	agGTCAAcc	WRKY
4CL2	TFmatrixID_0468	1707	-	taTTGACcc	WRKY
4CL2	TFmatrixID_0469	688	+	agatCCATAaattgttac	MADS box
4CL2	TFmatrixID_0489	861	-	ttACGTGg	bZIP
4CL2	TFmatrixID_0503	746	+	tgtaaaataaattAGAAAgaa	MADS box
4CL2	TFmatrixID_0503	1782	-	cctTTTCTttttttaatcctt	MADS box
4CL2	TFmatrixID_0508	591	-	ccaagTTTTGg	MADS box
4CL2	TFmatrixID_0508	1945	+	cCAAAAcagag	MADS box
4CL2	TFmatrixID_0508	1084	+	cCAAAAaaata	MADS box
4CL2	TFmatrixID_0508	1738	-	cacatTTTTGt	MADS box
4CL2	TFmatrixID_0509	1256	+	ttCATGCag	B3
4CL2	TFmatrixID_0518	190	+	aactgaaATGATttcataa	bZIP; Homeodomain; HD-ZIP
4CL2	TFmatrixID_0518	799	+	acatgtgATGATtgattgt	bZIP; Homeodomain; HD-ZIP
4CL2	TFmatrixID_0518	742	+	aaccgttATGATtaatttc	bZIP; Homeodomain; HD-ZIP
4CL2	TFmatrixID_0534	22	-	TTGACtgaaca	WRKY
4CL2	TFmatrixID_0534	1669	+	tttcagGTCAA	WRKY
4CL2	TFmatrixID_0534	1709	-	TTGACcccacc	WRKY
4CL2	TFmatrixID_0537	688	+	agatCCATAaattgttac	MADS box
4CL2	TFmatrixID_0538	688	+	agatCCATAaattgttac	MADS box
4CL2	TFmatrixID_0542	190	+	aactgaaATGATttcataa	bZIP; Homeodomain; HD-ZIP
4CL2	TFmatrixID_0542	799	+	acatgtgATGATtgattgt	bZIP; Homeodomain; HD-ZIP
4CL2	TFmatrixID_0542	742	+	aaccgttATGATtaatttc	bZIP; Homeodomain; HD-ZIP
4CL2	TFmatrixID_0156	370	-	aaTGTCGcc	B3
4CL2	TFmatrixID_0172	1109	+	ttCACGTact	bHLH
4CL2	TFmatrixID_0176	1248	-	aCAAGTgga	bHLH
4CL2	TFmatrixID_0176	1633	+	ttcACTTGc	bHLH
4CL2	TFmatrixID_0176	1670	-	gCAAGTgga	bHLH
4CL2	TFmatrixID_0320	860	-	aaATATCat	MYB;SANT
4CL2	TFmatrixID_0321	1964	+	ctAGGGCt	MYB;SANT
4CL2	TFmatrixID_0321	2032	-	gGCCCTaa	MYB;SANT
4CL2	TFmatrixID_0323	859	+	gaaATATCat	MYB;SANT
4CL2	TFmatrixID_0330	742	+	aaCCGTTa	MYB;SANT
4CL2	TFmatrixID_0355	740	+	taaaCCGTTa	MYB;SANT
4CL2	TFmatrixID_0357	1275	+	atAATATttt	MYB;SANT
4CL2	TFmatrixID_0357	1275	-	ataATATTtt	MYB;SANT
4CL2	TFmatrixID_0360	1457	+	aCCTAActa	MYB;SANT
4CL2	TFmatrixID_0360	1908	-	gtgTTAGGt	MYB;SANT
4CL2	TFmatrixID_0364	860	+	aaATATCa	MYB;SANT
4CL2	TFmatrixID_0398	824	+	atGTACGag	SBP
4CL2	TFmatrixID_0398	1096	+	aaGTACGat	SBP
4CL2	TFmatrixID_0399	824	+	atGTACGagt	SBP
4CL2	TFmatrixID_0399	1096	+	aaGTACGatg	SBP
4CL2	TFmatrixID_0400	823	+	tatGTACGa	SBP
4CL2	TFmatrixID_0400	1095	+	taaGTACGa	SBP
4CL2	TFmatrixID_0400	1112	-	aCGTACtaa	SBP
4CL2	TFmatrixID_0402	825	+	tGTACGagt	SBP
4CL2	TFmatrixID_0402	1097	+	aGTACGatg	SBP
4CL2	TFmatrixID_0402	1110	-	tcaCGTACt	SBP
4CL2	TFmatrixID_0403	823	-	tatGTACGag	SBP
4CL2	TFmatrixID_0403	1095	-	taaGTACGat	SBP
4CL2	TFmatrixID_0403	1111	+	caCGTACtaa	SBP
4CL2	TFmatrixID_0404	1111	-	caCGTACta	SBP
4CL2	TFmatrixID_0405	825	+	tGTACGag	SBP
4CL2	TFmatrixID_0405	1097	+	aGTACGat	SBP
4CL2	TFmatrixID_0406	825	+	tGTACGagt	SBP
4CL2	TFmatrixID_0406	1097	+	aGTACGatg	SBP
4CL2	TFmatrixID_0406	1110	-	tcaCGTACt	SBP
4CL2	TFmatrixID_0407	825	+	tGTACGa	SBP
4CL2	TFmatrixID_0407	1097	+	aGTACGa	SBP
4CL2	TFmatrixID_0408	824	+	atGTACGag	SBP
4CL2	TFmatrixID_0408	1096	+	aaGTACGat	SBP
4CL2	TFmatrixID_0410	824	+	atGTACGag	SBP
4CL2	TFmatrixID_0410	1096	+	aaGTACGat	SBP
4CL2	TFmatrixID_0410	1111	-	caCGTACta	SBP
4CL2	TFmatrixID_0411	822	+	atatGTACGa	SBP
4CL2	TFmatrixID_0411	1094	+	ataaGTACGa	SBP
4CL2	TFmatrixID_0499	842	+	aaagAAAAAaaaaaggagaaa	MADS box
4CL2	TFmatrixID_0499	1419	+	aggtAAAAAaaaaaaaaaaaa	MADS box
4CL2	TFmatrixID_0499	1420	+	ggtaAAAAAaaaaaaaaaaag	MADS box
4CL2	TFmatrixID_0499	1421	+	gtaaAAAAAaaaaaaaaaagc	MADS box
4CL2	TFmatrixID_0499	1422	+	taaaAAAAAaaaaaaaaagct	MADS box
4CL2	TFmatrixID_0522	820	+	aaatatGTACGagtca	SBP
4CL2	TFmatrixID_0522	1092	+	atataaGTACGatgaa	SBP
4CL2	TFmatrixID_0522	1108	-	attcaCGTACtaaata	SBP
4CL2	TFmatrixID_0523	301	-	accttTGTACttgatt	SBP
4CL2	TFmatrixID_0523	463	+	atattaGTACAtttca	SBP
4CL2	TFmatrixID_0523	810	-	tgattTGTACaaatat	SBP
4CL2	TFmatrixID_0563	789	-	taaaGTTAAacc	MYB;SANT
4CL2	TFmatrixID_0563	1773	-	atgtGTTAActc	MYB;SANT
4CL2	TFmatrixID_0579	1772	-	tatgTGTTAactctt	MYB;SANT
4CL3	TFmatrixID_0157	1055	-	tCACGTg	bHLH
4CL3	TFmatrixID_0157	1056	+	cACGTGg	bHLH
4CL3	TFmatrixID_0158	1055	+	tCACGTgg	bHLH
4CL3	TFmatrixID_0158	1055	-	tcACGTGg	bHLH
4CL3	TFmatrixID_0159	1055	-	tCACGTg	bZIP; bHLH;bHLH
4CL3	TFmatrixID_0159	1056	+	cACGTGg	bZIP; bHLH;bHLH
4CL3	TFmatrixID_0159	1667	+	aACGTGg	bZIP; bHLH;bHLH
4CL3	TFmatrixID_0160	1054	+	atCACGTggt	bHLH
4CL3	TFmatrixID_0160	1054	-	atcACGTGgt	bHLH
4CL3	TFmatrixID_0161	1054	+	atcACGTGg	bHLH
4CL3	TFmatrixID_0161	1055	-	tCACGTggt	bHLH
4CL3	TFmatrixID_0161	1665	+	ctaACGTGg	bHLH
4CL3	TFmatrixID_0162	1054	+	atCACGTggt	bHLH
4CL3	TFmatrixID_0162	1054	-	atcACGTGgt	bHLH
4CL3	TFmatrixID_0163	1052	-	ttatCACGTggt	bHLH
4CL3	TFmatrixID_0163	1054	+	atcACGTGgtct	bHLH
4CL3	TFmatrixID_0164	1054	+	atCACGTggt	bZIP; bHLH;bHLH
4CL3	TFmatrixID_0164	1054	-	atcACGTGgt	bZIP; bHLH;bHLH
4CL3	TFmatrixID_0165	1055	-	tcACGTGg	bHLH
4CL3	TFmatrixID_0166	1055	+	tCACGTgg	bZIP; bHLH;bHLH
4CL3	TFmatrixID_0166	1055	-	tcACGTGg	bZIP; bHLH;bHLH
4CL3	TFmatrixID_0168	1054	+	atCACGTggt	bHLH
4CL3	TFmatrixID_0168	1054	-	atcACGTGgt	bHLH
4CL3	TFmatrixID_0169	1054	+	atCACGTggt	bHLH
4CL3	TFmatrixID_0169	1054	-	atcACGTGgt	bHLH
4CL3	TFmatrixID_0170	1054	-	atCACGTgg	bZIP; bHLH;bHLH
4CL3	TFmatrixID_0170	1055	+	tcACGTGgt	bZIP; bHLH;bHLH
4CL3	TFmatrixID_0171	1053	+	tatCACGTgg	bHLH
4CL3	TFmatrixID_0171	1055	-	tcACGTGgtc	bHLH
4CL3	TFmatrixID_0172	1054	+	atCACGTggt	bHLH
4CL3	TFmatrixID_0172	1054	-	atcACGTGgt	bHLH
4CL3	TFmatrixID_0173	1052	-	ttatCACGTg	bHLH
4CL3	TFmatrixID_0173	1056	+	cACGTGgtct	bHLH
4CL3	TFmatrixID_0174	181	+	GAACGcgc	bHLH
4CL3	TFmatrixID_0174	181	-	gaaCGCGC	bHLH
4CL3	TFmatrixID_0174	771	-	ggaGGTGC	bHLH
4CL3	TFmatrixID_0174	1055	+	TCACGtgg	bHLH
4CL3	TFmatrixID_0174	1055	-	tcaCGTGG	bHLH
4CL3	TFmatrixID_0174	512	+	GCGCGcgc	bHLH
4CL3	TFmatrixID_0174	512	-	gcgCGCGC	bHLH
4CL3	TFmatrixID_0174	660	+	GCACGtcg	bHLH
4CL3	TFmatrixID_0174	684	-	gcgCCTGC	bHLH
4CL3	TFmatrixID_0175	1054	+	atCACGTggt	bHLH
4CL3	TFmatrixID_0175	1054	-	atcACGTGgt	bHLH
4CL3	TFmatrixID_0177	1054	+	atCACGTggt	bZIP; bHLH;bHLH
4CL3	TFmatrixID_0177	1054	-	atcACGTGgt	bZIP; bHLH;bHLH
4CL3	TFmatrixID_0178	1054	+	atCACGTggt	bHLH
4CL3	TFmatrixID_0178	1054	-	atcACGTGgt	bHLH
4CL3	TFmatrixID_0179	1055	+	tCACGTgg	bHLH
4CL3	TFmatrixID_0179	1055	-	tcACGTGg	bHLH
4CL3	TFmatrixID_0181	1055	-	tcaCGTGGt	bZIP
4CL3	TFmatrixID_0181	1666	-	taaCGTGGa	bZIP
4CL3	TFmatrixID_0182	1051	-	tttatCACGTggt	bZIP
4CL3	TFmatrixID_0182	1054	+	atcACGTGgtctt	bZIP
4CL3	TFmatrixID_0183	1053	+	tatCACGTggt	bZIP
4CL3	TFmatrixID_0183	1054	-	atcACGTGgtc	bZIP
4CL3	TFmatrixID_0184	1054	+	atcACGTGgt	bZIP
4CL3	TFmatrixID_0184	1054	-	atCACGTggt	bZIP
4CL3	TFmatrixID_0184	1665	+	ctaACGTGga	bZIP
4CL3	TFmatrixID_0189	1053	-	tatcACGTGg	bZIP
4CL3	TFmatrixID_0189	1664	-	gctaACGTGg	bZIP
4CL3	TFmatrixID_0189	660	+	gCACGTcgaa	bZIP
4CL3	TFmatrixID_0190	1055	-	tcaCGTGGtc	bZIP
4CL3	TFmatrixID_0190	1666	-	taaCGTGGaa	bZIP
4CL3	TFmatrixID_0192	1055	-	tcaCGTGGt	bZIP
4CL3	TFmatrixID_0192	1666	-	taaCGTGGa	bZIP
4CL3	TFmatrixID_0193	334	+	ACACGggg	bZIP
4CL3	TFmatrixID_0193	1055	+	TCACGtgg	bZIP
4CL3	TFmatrixID_0193	1055	-	tcaCGTGG	bZIP
4CL3	TFmatrixID_0193	191	+	ACAAGtga	bZIP
4CL3	TFmatrixID_0193	1057	-	aaaCATGT	bZIP
4CL3	TFmatrixID_0193	1059	+	ACATGttt	bZIP
4CL3	TFmatrixID_0193	1596	+	ACACTcgt	bZIP
4CL3	TFmatrixID_0193	1878	+	ACACAtgt	bZIP
4CL3	TFmatrixID_0193	1878	-	acaCATGT	bZIP
4CL3	TFmatrixID_0194	1055	-	tcACGTGgtc	bZIP
4CL3	TFmatrixID_0194	1666	-	taACGTGgaa	bZIP
4CL3	TFmatrixID_0200	1053	+	tatCACGTggt	bZIP
4CL3	TFmatrixID_0200	1054	-	atcACGTGgtc	bZIP
4CL3	TFmatrixID_0200	1665	-	ctaACGTGgaa	bZIP
4CL3	TFmatrixID_0201	1055	-	tcACGTGg	bZIP
4CL3	TFmatrixID_0201	1666	-	taACGTGg	bZIP
4CL3	TFmatrixID_0202	1055	+	tCACGTgg	bZIP
4CL3	TFmatrixID_0202	1055	-	tcACGTGg	bZIP
4CL3	TFmatrixID_0203	1053	-	tatcACGTGgtc	bZIP
4CL3	TFmatrixID_0211	392	+	aACACTa	C2H2
4CL3	TFmatrixID_0211	426	-	tAGTGTc	C2H2
4CL3	TFmatrixID_0211	783	-	tAGTGTg	C2H2
4CL3	TFmatrixID_0211	60	-	gAGTGTg	C2H2
4CL3	TFmatrixID_0211	586	-	tAGTGTt	C2H2
4CL3	TFmatrixID_0211	997	+	aACACTa	C2H2
4CL3	TFmatrixID_0211	1278	+	cACACTc	C2H2
4CL3	TFmatrixID_0211	1595	+	cACACTc	C2H2
4CL3	TFmatrixID_0211	1724	-	tAGTGTt	C2H2
4CL3	TFmatrixID_0211	2032	-	tAGTGTg	C2H2
4CL3	TFmatrixID_0213	392	+	aACACTa	C2H2
4CL3	TFmatrixID_0213	426	-	tAGTGTc	C2H2
4CL3	TFmatrixID_0213	783	-	tAGTGTg	C2H2
4CL3	TFmatrixID_0213	60	-	gAGTGTg	C2H2
4CL3	TFmatrixID_0213	586	-	tAGTGTt	C2H2
4CL3	TFmatrixID_0213	997	+	aACACTa	C2H2
4CL3	TFmatrixID_0213	1278	+	cACACTc	C2H2
4CL3	TFmatrixID_0213	1595	+	cACACTc	C2H2
4CL3	TFmatrixID_0213	1724	-	tAGTGTt	C2H2
4CL3	TFmatrixID_0213	2032	-	tAGTGTg	C2H2
4CL3	TFmatrixID_0214	423	-	aaatAGTGTcgta	C2H2
4CL3	TFmatrixID_0320	954	-	aaATATCtg	MYB;SANT
4CL3	TFmatrixID_0320	1977	-	taATATCaa	MYB;SANT
4CL3	TFmatrixID_0320	97	-	gaATATCtg	MYB;SANT
4CL3	TFmatrixID_0320	1044	+	taGATATtg	MYB;SANT
4CL3	TFmatrixID_0323	953	+	aaaATATCtg	MYB;SANT
4CL3	TFmatrixID_0323	1976	+	ttaATATCaa	MYB;SANT
4CL3	TFmatrixID_0323	96	+	tgaATATCtg	MYB;SANT
4CL3	TFmatrixID_0323	871	+	ggaATATCgc	MYB;SANT
4CL3	TFmatrixID_0323	1044	-	taGATATtga	MYB;SANT
4CL3	TFmatrixID_0336	1391	+	ggtTAGGTggt	MYB;SANT
4CL3	TFmatrixID_0336	1249	+	agaTAGGTgaa	MYB;SANT
4CL3	TFmatrixID_0339	189	+	tcgGGATAtct	MYB;SANT
4CL3	TFmatrixID_0342	166	-	tGATTCcga	MYB;SANT
4CL3	TFmatrixID_0345	165	-	ctGATTCcga	MYB;SANT
4CL3	TFmatrixID_0348	648	-	cAAGATccgg	MYB;SANT
4CL3	TFmatrixID_0357	90	+	cgAATATttt	MYB;SANT
4CL3	TFmatrixID_0357	90	-	cgaATATTtt	MYB;SANT
4CL3	TFmatrixID_0357	1279	+	aaAATATtgt	MYB;SANT
4CL3	TFmatrixID_0357	1279	-	aaaATATTgt	MYB;SANT
4CL3	TFmatrixID_0357	299	+	atAATATttc	MYB;SANT
4CL3	TFmatrixID_0357	299	-	ataATATTtc	MYB;SANT
4CL3	TFmatrixID_0357	944	+	atAATATttt	MYB;SANT
4CL3	TFmatrixID_0357	944	-	ataATATTtt	MYB;SANT
4CL3	TFmatrixID_0357	975	+	aaAATATtct	MYB;SANT
4CL3	TFmatrixID_0357	975	-	aaaATATTct	MYB;SANT
4CL3	TFmatrixID_0358	166	-	tGATTCcgac	MYB;SANT
4CL3	TFmatrixID_0360	1390	-	tggTTAGGt	MYB;SANT
4CL3	TFmatrixID_0364	954	+	aaATATCt	MYB;SANT
4CL3	TFmatrixID_0364	97	+	gaATATCt	MYB;SANT
4CL3	TFmatrixID_0364	1045	-	aGATATtg	MYB;SANT
4CL3	TFmatrixID_0369	954	+	aaATATCtg	MYB;SANT
4CL3	TFmatrixID_0369	97	+	gaATATCtg	MYB;SANT
4CL3	TFmatrixID_0369	1044	-	taGATATtg	MYB;SANT
4CL3	TFmatrixID_0382	213	+	taGTCAAaa	NAC; NAM
4CL3	TFmatrixID_0382	982	-	tcTTGACtt	NAC; NAM
4CL3	TFmatrixID_0384	155	+	tTTACTtat	NAC; NAM
4CL3	TFmatrixID_0384	1556	-	tttAGTAAt	NAC; NAM
4CL3	TFmatrixID_0384	323	+	aTTACTtaa	NAC; NAM
4CL3	TFmatrixID_0384	386	-	aaaAGTAAt	NAC; NAM
4CL3	TFmatrixID_0384	415	+	aTTACTtgc	NAC; NAM
4CL3	TFmatrixID_0384	433	-	ataAGTAAa	NAC; NAM
4CL3	TFmatrixID_0424	411	+	tgaCCCACca	TCP
4CL3	TFmatrixID_0424	651	+	tgcCCCACgg	TCP
4CL3	TFmatrixID_0440	1484	-	ttGGTCCa	TCP
4CL3	TFmatrixID_0444	212	+	gtaGTCAAaa	WRKY
4CL3	TFmatrixID_0445	213	+	taGTCAAa	WRKY
4CL3	TFmatrixID_0445	983	-	cTTGACtt	WRKY
4CL3	TFmatrixID_0451	212	+	gtaGTCAAaa	WRKY
4CL3	TFmatrixID_0452	213	+	taGTCAAaat	WRKY
4CL3	TFmatrixID_0454	212	+	gtaGTCAAaa	WRKY
4CL3	TFmatrixID_0457	213	+	taGTCAAaat	WRKY
4CL3	TFmatrixID_0459	213	+	taGTCAAa	WRKY
4CL3	TFmatrixID_0460	213	+	taGTCAAa	WRKY
4CL3	TFmatrixID_0489	1055	-	tcACGTGg	bZIP
4CL3	TFmatrixID_0489	1666	-	taACGTGg	bZIP
4CL3	TFmatrixID_0497	1049	+	attttatcACGTGg	bZIP; bHLH;bHLH
4CL3	TFmatrixID_0497	1055	-	tCACGTggtcttta	bZIP; bHLH;bHLH
4CL3	TFmatrixID_0502	180	+	ggaACGCGctcg	FAR1
4CL3	TFmatrixID_0503	1425	+	gacccgggaaaatAGAAAtaa	MADS box
4CL3	TFmatrixID_0505	1055	-	tcACGTGgtc	bZIP; bHLH;bHLH
4CL3	TFmatrixID_0506	1056	-	cACGTGgt	bZIP; bHLH;bHLH
4CL3	TFmatrixID_0507	1055	+	tCACGTgg	bZIP; bHLH;bHLH
4CL3	TFmatrixID_0511	1055	+	tCACGTgg	bHLH
4CL3	TFmatrixID_0511	1055	-	tcACGTGg	bHLH
4CL3	TFmatrixID_0513	1055	+	tCACGTgg	bHLH
4CL3	TFmatrixID_0513	1055	-	tcACGTGg	bHLH
4CL3	TFmatrixID_0514	1055	+	tcACGTGg	bHLH
4CL3	TFmatrixID_0514	1055	-	tCACGTgg	bHLH
4CL3	TFmatrixID_0518	1292	-	cctagcaATCATtaaaggg	bZIP; Homeodomain; HD-ZIP
4CL3	TFmatrixID_0518	14	+	gttggttATGATtgtggct	bZIP; Homeodomain; HD-ZIP
4CL3	TFmatrixID_0523	1827	-	tatgaTGTACcaatat	SBP
4CL3	TFmatrixID_0523	443	-	ttagcTGTACtttata	SBP
4CL3	TFmatrixID_0525	1055	+	TCACGtggtcttta	bHLH
4CL3	TFmatrixID_0542	1292	-	cctagcaATCATtaaaggg	bZIP; Homeodomain; HD-ZIP
4CL3	TFmatrixID_0542	14	+	gttggttATGATtgtggct	bZIP; Homeodomain; HD-ZIP
4CL3	TFmatrixID_0543	1664	-	gctaACGTGgaa	bZIP
4CL3	TFmatrixID_0545	1053	-	tatcaCGTGGtc	bZIP
4CL3	TFmatrixID_0558	1050	+	ttttatCACGTggtcttt	bZIP; bHLH;bHLH
4CL3	TFmatrixID_0558	1050	-	ttttatcACGTGgtcttt	bZIP; bHLH;bHLH
4CL3	TFmatrixID_0559	1050	-	ttttatcACGTGgtctt	bZIP; bHLH;bHLH
4CL3	TFmatrixID_0559	1051	+	tttatCACGTggtcttt	bZIP; bHLH;bHLH
4CL3	TFmatrixID_0195	2087	-	tgTGACGaat	bZIP
4CL3	TFmatrixID_0198	659	+	ggcACGTCgaaa	bZIP
4CL3	TFmatrixID_0199	2087	-	tgTGACGaat	bZIP
4CL3	TFmatrixID_0215	60	-	gAGTGTg	C2H2
4CL3	TFmatrixID_0215	1278	+	cACACTc	C2H2
4CL3	TFmatrixID_0215	1595	+	cACACTc	C2H2
4CL3	TFmatrixID_0216	1361	+	tTCACTc	C2H2
4CL3	TFmatrixID_0219	60	-	gAGTGTg	C2H2
4CL3	TFmatrixID_0219	1278	+	cACACTc	C2H2
4CL3	TFmatrixID_0219	1595	+	cACACTc	C2H2
4CL3	TFmatrixID_0349	1497	+	tcgcAATCTc	MYB;SANT
4CL3	TFmatrixID_0362	1245	-	tctcAGATAggtg	MYB;SANT
4CL3	TFmatrixID_0362	1841	+	ttctTATCTcatt	MYB;SANT
4CL3	TFmatrixID_0362	1918	+	gtctTATCTtgtt	MYB;SANT
4CL3	TFmatrixID_0381	1064	+	ttTACGTa	NAC; NAM
4CL3	TFmatrixID_0383	1064	+	tttACGTAga	NAC; NAM
4CL3	TFmatrixID_0501	1847	-	tctcattTTTTGgtt	MADS box
4CL3	TFmatrixID_0508	1849	-	tcattTTTTGg	MADS box
4CL3	TFmatrixID_0529	1518	-	tttacctatTATGGagga	MADS box
4CL4	TFmatrixID_0174	2083	-	acaCATGC	bHLH
4CL4	TFmatrixID_0174	1790	+	GCACTagc	bHLH
4CL4	TFmatrixID_0174	1999	+	GCAGGtga	bHLH
4CL4	TFmatrixID_0174	2051	-	ggaAGTGC	bHLH
4CL4	TFmatrixID_0174	2090	-	gccCTTGC	bHLH
4CL4	TFmatrixID_0189	30	+	tCACGTcgag	bZIP
4CL4	TFmatrixID_0193	2083	+	ACACAtgc	bZIP
4CL4	TFmatrixID_0193	486	+	ACACTttt	bZIP
4CL4	TFmatrixID_0193	1491	+	ACAAGtct	bZIP
4CL4	TFmatrixID_0193	1508	-	actCCTGT	bZIP
4CL4	TFmatrixID_0198	29	+	ttcACGTCgagt	bZIP
4CL4	TFmatrixID_0211	1642	+	aACACTc	C2H2
4CL4	TFmatrixID_0211	272	+	gACACTa	C2H2
4CL4	TFmatrixID_0211	288	-	cAGTGTt	C2H2
4CL4	TFmatrixID_0211	485	+	gACACTt	C2H2
4CL4	TFmatrixID_0211	670	-	gAGTGTa	C2H2
4CL4	TFmatrixID_0211	867	-	tAGTGTt	C2H2
4CL4	TFmatrixID_0211	1586	+	gACACTa	C2H2
4CL4	TFmatrixID_0213	1642	+	aACACTc	C2H2
4CL4	TFmatrixID_0213	272	+	gACACTa	C2H2
4CL4	TFmatrixID_0213	288	-	cAGTGTt	C2H2
4CL4	TFmatrixID_0213	485	+	gACACTt	C2H2
4CL4	TFmatrixID_0213	670	-	gAGTGTa	C2H2
4CL4	TFmatrixID_0213	867	-	tAGTGTt	C2H2
4CL4	TFmatrixID_0213	1586	+	gACACTa	C2H2
4CL4	TFmatrixID_0319	1492	-	atTATCCagt	MYB;SANT
4CL4	TFmatrixID_0319	245	-	ttTATCCttt	MYB;SANT
4CL4	TFmatrixID_0319	585	-	ttTATCCaaa	MYB;SANT
4CL4	TFmatrixID_0320	625	-	taATATCaa	MYB;SANT
4CL4	TFmatrixID_0320	732	+	caGATATta	MYB;SANT
4CL4	TFmatrixID_0320	102	+	tgGATATtt	MYB;SANT
4CL4	TFmatrixID_0320	356	-	aaATATCtt	MYB;SANT
4CL4	TFmatrixID_0320	882	+	caGATATtc	MYB;SANT
4CL4	TFmatrixID_0322	1364	-	ccACCTAcca	MYB;SANT
4CL4	TFmatrixID_0323	624	+	ttaATATCaa	MYB;SANT
4CL4	TFmatrixID_0323	732	-	caGATATtat	MYB;SANT
4CL4	TFmatrixID_0323	102	-	tgGATATttt	MYB;SANT
4CL4	TFmatrixID_0323	355	+	gaaATATCtt	MYB;SANT
4CL4	TFmatrixID_0323	882	-	caGATATtca	MYB;SANT
4CL4	TFmatrixID_0324	2024	-	taGATTCc	MYB;SANT
4CL4	TFmatrixID_0324	296	+	aGAATCtt	MYB;SANT
4CL4	TFmatrixID_0326	1491	+	gatTATCCag	MYB;SANT
4CL4	TFmatrixID_0326	101	-	ttGGATAttt	MYB;SANT
4CL4	TFmatrixID_0326	244	+	tttTATCCtt	MYB;SANT
4CL4	TFmatrixID_0326	584	+	cttTATCCaa	MYB;SANT
4CL4	TFmatrixID_0327	1154	+	agaGAATCta	MYB;SANT
4CL4	TFmatrixID_0327	2024	-	taGATTCcac	MYB;SANT
4CL4	TFmatrixID_0327	294	+	ttaGAATCtt	MYB;SANT
4CL4	TFmatrixID_0327	1844	+	catGAATCtg	MYB;SANT
4CL4	TFmatrixID_0328	1492	-	atTATCCa	MYB;SANT
4CL4	TFmatrixID_0328	245	-	ttTATCCt	MYB;SANT
4CL4	TFmatrixID_0328	585	-	ttTATCCa	MYB;SANT
4CL4	TFmatrixID_0331	1491	+	gatTATCCag	MYB;SANT
4CL4	TFmatrixID_0331	244	+	tttTATCCtt	MYB;SANT
4CL4	TFmatrixID_0331	584	+	cttTATCCaa	MYB;SANT
4CL4	TFmatrixID_0335	1492	-	atTATCCagt	MYB;SANT
4CL4	TFmatrixID_0335	245	-	ttTATCCttt	MYB;SANT
4CL4	TFmatrixID_0335	585	-	ttTATCCaaa	MYB;SANT
4CL4	TFmatrixID_0336	1363	-	accACCTAcca	MYB;SANT
4CL4	TFmatrixID_0336	1484	-	gtcACCTAcaa	MYB;SANT
4CL4	TFmatrixID_0337	1154	+	agaGAATCta	MYB;SANT
4CL4	TFmatrixID_0337	2024	-	taGATTCcac	MYB;SANT
4CL4	TFmatrixID_0337	294	+	ttaGAATCtt	MYB;SANT
4CL4	TFmatrixID_0338	1154	+	agaGAATCta	MYB;SANT
4CL4	TFmatrixID_0338	2024	-	taGATTCcac	MYB;SANT
4CL4	TFmatrixID_0338	294	+	ttaGAATCtt	MYB;SANT
4CL4	TFmatrixID_0338	1844	+	catGAATCtg	MYB;SANT
4CL4	TFmatrixID_0339	1970	+	ttgGGATAccg	MYB;SANT
4CL4	TFmatrixID_0339	100	+	tttGGATAttt	MYB;SANT
4CL4	TFmatrixID_0339	1554	-	cgaTATCCtgc	MYB;SANT
4CL4	TFmatrixID_0340	1154	+	agaGAATCta	MYB;SANT
4CL4	TFmatrixID_0340	2024	-	taGATTCcac	MYB;SANT
4CL4	TFmatrixID_0340	294	+	ttaGAATCtt	MYB;SANT
4CL4	TFmatrixID_0341	1154	+	agagAATCTa	MYB;SANT
4CL4	TFmatrixID_0341	2024	-	tAGATTccac	MYB;SANT
4CL4	TFmatrixID_0341	294	+	ttagAATCTt	MYB;SANT
4CL4	TFmatrixID_0342	2025	-	aGATTCcac	MYB;SANT
4CL4	TFmatrixID_0344	1154	+	agaGAATCta	MYB;SANT
4CL4	TFmatrixID_0344	2024	-	taGATTCcac	MYB;SANT
4CL4	TFmatrixID_0344	294	+	ttaGAATCtt	MYB;SANT
4CL4	TFmatrixID_0344	1844	+	catGAATCtg	MYB;SANT
4CL4	TFmatrixID_0345	1154	+	agaGAATCta	MYB;SANT
4CL4	TFmatrixID_0345	2024	-	taGATTCcac	MYB;SANT
4CL4	TFmatrixID_0345	294	+	ttaGAATCtt	MYB;SANT
4CL4	TFmatrixID_0349	2024	-	tAGATTccac	MYB;SANT
4CL4	TFmatrixID_0351	1154	+	agaGAATCta	MYB;SANT
4CL4	TFmatrixID_0351	2024	-	taGATTCcac	MYB;SANT
4CL4	TFmatrixID_0351	294	+	ttaGAATCtt	MYB;SANT
4CL4	TFmatrixID_0352	1365	-	cACCTAcc	MYB;SANT
4CL4	TFmatrixID_0352	1486	-	cACCTAca	MYB;SANT
4CL4	TFmatrixID_0354	1154	+	agaGAATCtaa	MYB;SANT
4CL4	TFmatrixID_0354	294	+	ttaGAATCttc	MYB;SANT
4CL4	TFmatrixID_0357	169	+	aaAATATttt	MYB;SANT
4CL4	TFmatrixID_0357	169	-	aaaATATTtt	MYB;SANT
4CL4	TFmatrixID_0357	356	+	caAATATttt	MYB;SANT
4CL4	TFmatrixID_0357	356	-	caaATATTtt	MYB;SANT
4CL4	TFmatrixID_0357	551	+	aaAATATttt	MYB;SANT
4CL4	TFmatrixID_0357	551	-	aaaATATTtt	MYB;SANT
4CL4	TFmatrixID_0357	718	+	aaAATATtca	MYB;SANT
4CL4	TFmatrixID_0357	718	-	aaaATATTca	MYB;SANT
4CL4	TFmatrixID_0357	1011	+	taAATATttt	MYB;SANT
4CL4	TFmatrixID_0357	1011	-	taaATATTtt	MYB;SANT
4CL4	TFmatrixID_0357	34	+	acAATATttt	MYB;SANT
4CL4	TFmatrixID_0357	34	-	acaATATTtt	MYB;SANT
4CL4	TFmatrixID_0357	142	+	aaAATATttt	MYB;SANT
4CL4	TFmatrixID_0357	142	-	aaaATATTtt	MYB;SANT
4CL4	TFmatrixID_0357	1188	+	aaAATATtta	MYB;SANT
4CL4	TFmatrixID_0357	1188	-	aaaATATTta	MYB;SANT
4CL4	TFmatrixID_0358	2025	-	aGATTCcaca	MYB;SANT
4CL4	TFmatrixID_0359	1154	+	agaGAATCta	MYB;SANT
4CL4	TFmatrixID_0359	2024	-	taGATTCcac	MYB;SANT
4CL4	TFmatrixID_0359	294	+	ttaGAATCtt	MYB;SANT
4CL4	TFmatrixID_0361	1491	+	gaTTATCcag	MYB;SANT
4CL4	TFmatrixID_0361	244	+	ttTTATCctt	MYB;SANT
4CL4	TFmatrixID_0361	584	+	ctTTATCcaa	MYB;SANT
4CL4	TFmatrixID_0362	751	+	gtggTATCTatta	MYB;SANT
4CL4	TFmatrixID_0364	733	-	aGATATta	MYB;SANT
4CL4	TFmatrixID_0364	103	-	gGATATtt	MYB;SANT
4CL4	TFmatrixID_0364	356	+	aaATATCt	MYB;SANT
4CL4	TFmatrixID_0364	883	-	aGATATtc	MYB;SANT
4CL4	TFmatrixID_0367	1154	+	agaGAATCta	MYB;SANT
4CL4	TFmatrixID_0367	2024	-	taGATTCcac	MYB;SANT
4CL4	TFmatrixID_0367	294	+	ttaGAATCtt	MYB;SANT
4CL4	TFmatrixID_0368	1154	+	agaGAATCta	MYB;SANT
4CL4	TFmatrixID_0368	2024	-	taGATTCcac	MYB;SANT
4CL4	TFmatrixID_0368	294	+	ttaGAATCtt	MYB;SANT
4CL4	TFmatrixID_0369	732	-	caGATATta	MYB;SANT
4CL4	TFmatrixID_0369	102	-	tgGATATtt	MYB;SANT
4CL4	TFmatrixID_0369	356	+	aaATATCtt	MYB;SANT
4CL4	TFmatrixID_0369	882	-	caGATATtc	MYB;SANT
4CL4	TFmatrixID_0371	1154	+	agaGAATCta	MYB;SANT
4CL4	TFmatrixID_0371	2024	-	taGATTCcac	MYB;SANT
4CL4	TFmatrixID_0371	294	+	ttaGAATCtt	MYB;SANT
4CL4	TFmatrixID_0371	1844	+	catGAATCtg	MYB;SANT
4CL4	TFmatrixID_0374	1490	-	agatTATCCagtg	MYB;SANT
4CL4	TFmatrixID_0374	243	-	atttTATCCtttt	MYB;SANT
4CL4	TFmatrixID_0374	583	-	ccttTATCCaaac	MYB;SANT
4CL4	TFmatrixID_0382	791	-	gtTTGACca	NAC; NAM
4CL4	TFmatrixID_0382	995	-	tgTTGACtt	NAC; NAM
4CL4	TFmatrixID_0382	1285	+	gaGTCAAtt	NAC; NAM
4CL4	TFmatrixID_0382	1901	-	caTTGACtt	NAC; NAM
4CL4	TFmatrixID_0384	367	+	aTTACTaaa	NAC; NAM
4CL4	TFmatrixID_0384	443	+	aTTACTtat	NAC; NAM
4CL4	TFmatrixID_0384	653	+	aTTACTttt	NAC; NAM
4CL4	TFmatrixID_0384	1817	-	aaaAGTAAt	NAC; NAM
4CL4	TFmatrixID_0384	54	-	taaAGTAAa	NAC; NAM
4CL4	TFmatrixID_0384	462	-	ttaAGTAAt	NAC; NAM
4CL4	TFmatrixID_0384	1194	+	tTTACTtac	NAC; NAM
4CL4	TFmatrixID_0391	940	+	agtaGCGTGg	NAC; NAM
4CL4	TFmatrixID_0393	940	+	agtaGCGTGg	NAC; NAM
4CL4	TFmatrixID_0422	1359	+	caGGACCacc	TCP
4CL4	TFmatrixID_0423	1360	+	aGGACCac	TCP
4CL4	TFmatrixID_0424	1838	-	gtGTGGGtca	TCP
4CL4	TFmatrixID_0427	1360	+	aGGACCac	TCP
4CL4	TFmatrixID_0432	1360	+	aGGACCac	TCP
4CL4	TFmatrixID_0436	1358	+	acaGGACCac	TCP
4CL4	TFmatrixID_0440	1360	+	aGGACCac	TCP
4CL4	TFmatrixID_0440	1315	-	ttGGTCCa	TCP
4CL4	TFmatrixID_0442	76	+	ttGTCAAcac	WRKY
4CL4	TFmatrixID_0442	994	-	ctgTTGACtt	WRKY
4CL4	TFmatrixID_0443	792	-	tTTGACca	WRKY
4CL4	TFmatrixID_0444	995	-	tgTTGACtta	WRKY
4CL4	TFmatrixID_0444	1901	-	caTTGACttt	WRKY
4CL4	TFmatrixID_0445	792	-	tTTGACca	WRKY
4CL4	TFmatrixID_0445	996	-	gTTGACtt	WRKY
4CL4	TFmatrixID_0445	1285	+	gaGTCAAt	WRKY
4CL4	TFmatrixID_0445	1902	-	aTTGACtt	WRKY
4CL4	TFmatrixID_0446	790	-	agtTTGACca	WRKY
4CL4	TFmatrixID_0446	994	-	ctgTTGACtt	WRKY
4CL4	TFmatrixID_0447	75	+	gttGTCAAca	WRKY
4CL4	TFmatrixID_0447	995	-	tgTTGACtta	WRKY
4CL4	TFmatrixID_0448	790	-	agtTTGACcac	WRKY
4CL4	TFmatrixID_0448	994	-	ctgTTGACtta	WRKY
4CL4	TFmatrixID_0449	792	-	tTTGACca	WRKY
4CL4	TFmatrixID_0450	75	+	gttGTCAAca	WRKY
4CL4	TFmatrixID_0450	995	-	tgTTGACtta	WRKY
4CL4	TFmatrixID_0451	791	-	gtTTGACcac	WRKY
4CL4	TFmatrixID_0451	995	-	tgTTGACtta	WRKY
4CL4	TFmatrixID_0452	994	-	ctgTTGACtt	WRKY
4CL4	TFmatrixID_0452	1900	-	tcaTTGACtt	WRKY
4CL4	TFmatrixID_0453	77	+	tGTCAAca	WRKY
4CL4	TFmatrixID_0453	995	-	tgTTGACt	WRKY
4CL4	TFmatrixID_0453	1901	-	caTTGACt	WRKY
4CL4	TFmatrixID_0454	995	-	tgTTGACtta	WRKY
4CL4	TFmatrixID_0455	75	+	gttGTCAAcac	WRKY
4CL4	TFmatrixID_0455	994	-	ctgTTGACtta	WRKY
4CL4	TFmatrixID_0455	1900	-	tcaTTGACttt	WRKY
4CL4	TFmatrixID_0456	995	-	tgTTGACtta	WRKY
4CL4	TFmatrixID_0457	76	+	ttGTCAAcac	WRKY
4CL4	TFmatrixID_0457	994	-	ctgTTGACtt	WRKY
4CL4	TFmatrixID_0457	1900	-	tcaTTGACtt	WRKY
4CL4	TFmatrixID_0458	791	-	gtTTGACcac	WRKY
4CL4	TFmatrixID_0459	76	+	ttGTCAAc	WRKY
4CL4	TFmatrixID_0459	792	-	tTTGACca	WRKY
4CL4	TFmatrixID_0459	996	-	gTTGACtt	WRKY
4CL4	TFmatrixID_0460	996	-	gTTGACtt	WRKY
4CL4	TFmatrixID_0461	77	+	tGTCAAcaca	WRKY
4CL4	TFmatrixID_0461	993	-	actgTTGACt	WRKY
4CL4	TFmatrixID_0462	791	-	gtTTGACca	WRKY
4CL4	TFmatrixID_0462	995	-	tgTTGACtt	WRKY
4CL4	TFmatrixID_0463	791	-	gtTTGACcac	WRKY
4CL4	TFmatrixID_0463	995	-	tgTTGACtta	WRKY
4CL4	TFmatrixID_0464	791	-	gtTTGACca	WRKY
4CL4	TFmatrixID_0464	995	-	tgTTGACtt	WRKY
4CL4	TFmatrixID_0465	792	-	tTTGACca	WRKY
4CL4	TFmatrixID_0466	791	-	gtTTGACcac	WRKY
4CL4	TFmatrixID_0466	995	-	tgTTGACtta	WRKY
4CL4	TFmatrixID_0467	75	+	gttGTCAAcacaa	WRKY
4CL4	TFmatrixID_0467	788	-	ctagtTTGACcac	WRKY
4CL4	TFmatrixID_0467	992	-	gactgTTGACtta	WRKY
4CL4	TFmatrixID_0468	791	-	gtTTGACca	WRKY
4CL4	TFmatrixID_0470	826	-	aatttctaaTTTGGgaaa	MADS box
4CL4	TFmatrixID_0493	1650	+	tgacaaaaaaGGAAA	MADS box
4CL4	TFmatrixID_0493	1987	-	TTTCCatattctgca	MADS box
4CL4	TFmatrixID_0499	678	-	tgctaattttttTTTTTttta	MADS box
4CL4	TFmatrixID_0499	679	-	gctaatttttttTTTTTttat	MADS box
4CL4	TFmatrixID_0499	1723	+	atatAAAAAaaaaaaaaaaaa	MADS box
4CL4	TFmatrixID_0499	1724	+	tataAAAAAaaaaaaaaaaaa	MADS box
4CL4	TFmatrixID_0499	1725	+	ataaAAAAAaaaaaaaaaaaa	MADS box
4CL4	TFmatrixID_0499	1726	+	taaaAAAAAaaaaaaaaaaaa	MADS box
4CL4	TFmatrixID_0499	1727	+	aaaaAAAAAaaaaaaaaaaaa	MADS box
4CL4	TFmatrixID_0499	1728	+	aaaaAAAAAaaaaaaaaaaaa	MADS box
4CL4	TFmatrixID_0499	1729	+	aaaaAAAAAaaaaaaaaaaaa	MADS box
4CL4	TFmatrixID_0499	1730	+	aaaaAAAAAaaaaaaaaaaaa	MADS box
4CL4	TFmatrixID_0499	1731	+	aaaaAAAAAaaaaaaaaaaac	MADS box
4CL4	TFmatrixID_0499	1732	+	aaaaAAAAAaaaaaaaaaaca	MADS box
4CL4	TFmatrixID_0499	1733	+	aaaaAAAAAaaaaaaaaacaa	MADS box
4CL4	TFmatrixID_0499	1734	+	aaaaAAAAAaaaaaaaacaaa	MADS box
4CL4	TFmatrixID_0499	1735	+	aaaaAAAAAaaaaaaacaaaa	MADS box
4CL4	TFmatrixID_0499	1736	+	aaaaAAAAAaaaaaacaaaaa	MADS box
4CL4	TFmatrixID_0499	1737	+	aaaaAAAAAaaaaacaaaaaa	MADS box
4CL4	TFmatrixID_0499	1738	+	aaaaAAAAAaaaacaaaaaag	MADS box
4CL4	TFmatrixID_0499	1740	+	aaaaAAAAAaacaaaaaaggg	MADS box
4CL4	TFmatrixID_0499	58	+	gtaaAAAAAaaaaaattcaag	MADS box
4CL4	TFmatrixID_0499	430	+	cagaAAAAAaagatatagaaa	MADS box
4CL4	TFmatrixID_0500	1648	+	cttgacaaaaaaGGAAAaac	MADS box
4CL4	TFmatrixID_0500	1984	-	agtTTTCCatattctgcagg	MADS box
4CL4	TFmatrixID_0501	1650	+	tgaCAAAAaaggaaa	MADS box
4CL4	TFmatrixID_0503	149	-	aatTTTCTttttctttaaaaa	MADS box
4CL4	TFmatrixID_0503	825	-	aaaTTTCTaatttgggaaaga	MADS box
4CL4	TFmatrixID_0504	1652	+	acaaaaaaGGAAAa	MADS box
4CL4	TFmatrixID_0508	1288	-	tcaatTTTTGg	MADS box
4CL4	TFmatrixID_0508	1652	+	aCAAAAaagga	MADS box
4CL4	TFmatrixID_0508	1750	+	aCAAAAaaggg	MADS box
4CL4	TFmatrixID_0508	810	+	cCAAAAaaaaa	MADS box
4CL4	TFmatrixID_0509	1330	-	atGCATGcc	B3
4CL4	TFmatrixID_0509	1331	+	tgCATGCct	B3
4CL4	TFmatrixID_0509	2079	+	tcCATGCag	B3
4CL4	TFmatrixID_0510	1330	-	atgCATGCc	B3
4CL4	TFmatrixID_0510	1331	+	tGCATGcct	B3
4CL4	TFmatrixID_0521	1364	-	ccacCTACCaaat	MYB;SANT
4CL4	TFmatrixID_0523	699	+	tcaaatGTACAtttat	SBP
4CL4	TFmatrixID_0523	699	-	tcaaaTGTACatttat	SBP
4CL4	TFmatrixID_0523	1261	-	caattTGTACttttgt	SBP
4CL4	TFmatrixID_0534	793	-	TTGACcacggg	WRKY
4CL4	TFmatrixID_0536	826	-	aatttctaaTTTGGgaaa	MADS box
4CL4	TFmatrixID_0558	25	+	ttgattCACGTcgagtcg	bZIP; bHLH;bHLH
4CL4	TFmatrixID_0176	1741	-	aCAAGTagt	bHLH
4CL4	TFmatrixID_0214	864	-	ttttAGTGTtcta	C2H2
4CL4	TFmatrixID_0321	2089	-	tGCCCTtg	MYB;SANT
4CL4	TFmatrixID_0348	295	+	tagaATCTTc	MYB;SANT
4CL4	TFmatrixID_0372	584	+	cttTATCCa	MYB;SANT
4CL4	TFmatrixID_0421	1825	-	tGGTGCcaat	TCP
4CL4	TFmatrixID_0469	1769	-	gttgctgaaTATGGcatt	MADS box
4CL4	TFmatrixID_0474	1698	+	ggCGGTTtgc	MYB;SANT
4CL4	TFmatrixID_0522	1173	-	ttacaAGTACcactta	SBP
4CL4	TFmatrixID_0529	1769	-	gttgctgaaTATGGcatt	MADS box
4CL4	TFmatrixID_0537	1769	-	gttgctgaaTATGGcatt	MADS box
Peroxidase1	TFmatrixID_0156	860	+	ccCGACAac	B3
Peroxidase1	TFmatrixID_0156	2060	+	tgCGACAgt	B3
Peroxidase1	TFmatrixID_0174	559	-	gaaCATGC	bHLH
Peroxidase1	TFmatrixID_0174	1603	-	tcaCCTGC	bHLH
Peroxidase1	TFmatrixID_0176	1308	+	ccaACTTGt	bHLH
Peroxidase1	TFmatrixID_0182	254	-	atttaCACGTttc	bZIP
Peroxidase1	TFmatrixID_0184	257	-	taCACGTttc	bZIP
Peroxidase1	TFmatrixID_0188	668	+	aGACAGgttt	bZIP
Peroxidase1	TFmatrixID_0193	258	+	ACACGttt	bZIP
Peroxidase1	TFmatrixID_0193	258	-	acaCGTTT	bZIP
Peroxidase1	TFmatrixID_0193	329	-	cccCGTGT	bZIP
Peroxidase1	TFmatrixID_0193	670	+	ACAGGttt	bZIP
Peroxidase1	TFmatrixID_0193	1872	-	actCTTGT	bZIP
Peroxidase1	TFmatrixID_0194	256	+	ttaCACGTtt	bZIP
Peroxidase1	TFmatrixID_0199	1263	+	ctcCGTCAtg	bZIP
Peroxidase1	TFmatrixID_0202	258	+	aCACGTtt	bZIP
Peroxidase1	TFmatrixID_0210	161	+	tttGAACT	C2H2
Peroxidase1	TFmatrixID_0211	730	-	tAGTGTa	C2H2
Peroxidase1	TFmatrixID_0211	1004	-	cAGTGTt	C2H2
Peroxidase1	TFmatrixID_0211	1532	+	gACACTa	C2H2
Peroxidase1	TFmatrixID_0211	1757	+	aACACTa	C2H2
Peroxidase1	TFmatrixID_0213	730	-	tAGTGTa	C2H2
Peroxidase1	TFmatrixID_0213	1004	-	cAGTGTt	C2H2
Peroxidase1	TFmatrixID_0213	1532	+	gACACTa	C2H2
Peroxidase1	TFmatrixID_0213	1757	+	aACACTa	C2H2
Peroxidase1	TFmatrixID_0214	1529	+	aaggACACTatca	C2H2
Peroxidase1	TFmatrixID_0320	94	+	ttGATATtt	MYB;SANT
Peroxidase1	TFmatrixID_0322	450	-	ctACCTAaca	MYB;SANT
Peroxidase1	TFmatrixID_0323	94	-	ttGATATtta	MYB;SANT
Peroxidase1	TFmatrixID_0324	1552	+	gGAATCtg	MYB;SANT
Peroxidase1	TFmatrixID_0327	1550	+	tagGAATCtg	MYB;SANT
Peroxidase1	TFmatrixID_0336	449	-	actACCTAaca	MYB;SANT
Peroxidase1	TFmatrixID_0336	1939	-	tacACCTAgct	MYB;SANT
Peroxidase1	TFmatrixID_0337	1550	+	tagGAATCtg	MYB;SANT
Peroxidase1	TFmatrixID_0338	1550	+	tagGAATCtg	MYB;SANT
Peroxidase1	TFmatrixID_0339	682	+	tttGGATAtat	MYB;SANT
Peroxidase1	TFmatrixID_0340	1550	+	tagGAATCtg	MYB;SANT
Peroxidase1	TFmatrixID_0341	1550	+	taggAATCTg	MYB;SANT
[truncated: 2,070 more rows]
